# Supplementary material for: A systematic review of whole disease models for informing healthcare resource allocation decisions
Source: PLoS One. 2023 Sep 14;18(9):e0291366. doi: 10.1371/journal.pone.0291366 (PMC10501624; doi:10.1371/journal.pone.0291366)
Supplement: S1 Table — (XLSX) [file pone.0291366.s002.xlsx]

## Sheet: Excluded studies
S2 Table. List of excluded studies with reasons
Author	Year	Title	Journal	Volume	Issue	Pages	Reason for exclusion
A. Brennan; P. Meier; R. Purshouse; R. Rafia; Y. Meng; D. Hill-Macmanus; C. Angus; J. Holmes	2015	The Sheffield Alcohol Policy Model – A Mathematical Description	Health Economics	24	10	1368-1388	Pathways model
A. Buja; G. Sartor; M. Scioni; A. Vecchiato; M. Bolzan; V. Rebba; V. C. Sileni; A. C. Palozzo; M. Montesco; P. Del Fiore; V. Baldo; C. R. Rossi	2018	Estimation of Direct Melanoma-related Costs by Disease Stage and by Phase of Diagnosis and Treatment According to Clinical Guidelines	Acta Derm Venereol	98	2	218-224	No effectiveness outcome
A. Buja; M. Rivera; G. Girardi; A. Vecchiato; V. Rebba; E. Pizzo; V. C. Sileni; A. C. Palozzo; M. Montesco; M. Zorzi; G. Sartor; M. Scioni; M. Bolzan; P. D. Fiore; M. G. Bonavina; M. Rugge; V. Baldo; C. R. Rossi	2019	Cost-effectiveness of a melanoma screening programme using whole disease modelling	Journal of medical screening			969141319885998	Addressed less than three decision points, and the author did not report their model can be used to address multiple decision points
A. Comas-Herrera; M. Knapp; R. Wittenberg; S. Banerjee; A. Bowling; E. Grundy; C. Jagger; N. Farina; D. Lombard; K. Lorenz; D. McDaid; M. P. group	2017	MODEM: A comprehensive approach to modelling outcome and costs impacts of interventions for dementia. Protocol paper	BMC health services research	17	1	25	Protocol
A. J. Hayes; J. Leal; A. M. Gray; R. R. Holman; P. M. Clarke	2013	UKPDS Outcomes Model 2: a new version of a model to simulate lifetime health outcomes of patients with type 2 diabetes mellitus using data from the 30 year United Kingdom Prospective Diabetes Study: UKPDS 82	Diabetologia	56	9	1925-1933	Pathways model
A. J. Palmer; D. M. D. Tucker	2012	Cost and clinical implications of diabetes prevention in an Australian setting: A long-term modeling analysis	Primary Care Diabetes	6	2	109-121	Addressed less than three decision points, and the author did not report their model can be used to address multiple decision points
A. J. Palmer; S. Roze; W. J. Valentine; M. E. Minshall; V. Foos; F. M. Lurati; M. Lammert; G. A. Spinas	2004	The CORE Diabetes Model: Projecting long-term clinical outcomes, costs and cost-effectiveness of interventions in diabetes mellitus (types 1 and 2) to support clinical and reimbursement decision-making	Curr Med Res Opin	20 Suppl 1		S5-26	Pathways model
A. J. Palmer; W. J. Valentine; R. Chen; N. Mehin; S. Gabriel; B. Bregman; R. A. Rodby	2008	A health economic analysis of screening and optimal treatment of nephropathy in patients with type 2 diabetes and hypertension in the USA	Nephrology Dialysis Transplantation	23	4	1216-1223	Addressed less than three decision points, and the author did not report their model can be used to address multiple decision points
A. L. Claypool; J. D. Goldhaber-Fiebert; Br; M. L. eau	2022	Assessing Interventions That Prevent Multiple Infectious Diseases: Simple Methods for Multidisease Modeling	Medical decision making : an international journal of the Society for Medical Decision Making	42	4	436-449	Addressed less than three decision points, and the author did not report their model can be used to address multiple decision points
A. Leunis; W. K. Redekop; K. A. G. M. Van Montfort; B. Lowenberg; C. A. Uyl-De Groot	2013	The development and validation of a decision-analytic model representing the full disease course of acute myeloid leukemia	PharmacoEconomics	31	7	605-621	Pathways model
A. P. Abernethy; J. L. Wheeler; B. V. Fortner	2008	A health economic model of breakthrough pain	American Journal of Managed Care	14	SUPPL. 4	S129-S140	Pathways model
A. Ross; N. Maire; E. Sicuri; T. Smith; L. Conteh	2011	Determinants of the cost-effectiveness of intermittent preventive treatment for malaria in infants and children	PLoS ONE	6	4	e18391	Addressed less than three decision points, and the author did not report their model can be used to address multiple decision points
A. Tran-Duy; A. Boonen; W. Kievit; P. L. C. M. van Riel; M. A. F. J. van de Laar; J. L. Severens	2014	Modelling Outcomes of Complex Treatment Strategies Following a Clinical Guideline for Treatment Decisions in Patients with Rheumatoid Arthritis	PharmacoEconomics	32	10	1015-1028	Pathways model
A. W. McCormick; N. N. Abuelezam; E. R. Rhode; T. Hou; R. P. Walensky; P. P. Pei; J. E. Becker; M. A. DiLorenzo; E. Losina; K. A. Freedberg; M. Lipsitch; I. G. R. Seage	2014	Development, calibration and performance of an HIV transmission model incorporating natural history and behavioral patterns: Application in South Africa	PLoS ONE	9	5	e98272	No cost outcome
A.-L. Vataire; S. Aballéa; F. Antonanzas; L. H.-v. Roijen; R. W. Lam; P. McCrone; U. Persson; M. Toumi	2014	Core Discrete Event Simulation Model for the Evaluation of Health Care Technologies in Major Depressive Disorder	Value in Health	17	2	183-195	Pathways model
B. E. Nichols; K. C. E. Sigaloff; C. Kityo; R. L. Hamers; R. Baltussen; S. Bertagnolio; M. R. Jordan; T. B. Hallett; C. A. B. Boucher; T. F. Rinke De Wit; D. A. M. C. Van De Vijver	2014	Increasing the use of second-line therapy is a cost-effective approach to prevent the spread of drug-resistant HIV: A mathematical modelling study	Journal of the International AIDS Society	17	1	19164	Pathways model
B. J. van Kempen; B. S. Ferket; A. Hofman; S. Spronk; E. Steyerberg; M. G. Hunink	2012	Do different methods of modeling statin treatment effectiveness influence the optimal decision?	Medical decision making : an international journal of the Society for Medical Decision Making	32	3	507-516	Addressed less than three decision points, and the author did not report their model can be used to address multiple decision points
B. Nosyk; J. E. Min; E. Krebs; X. Zang; M. Compton; R. Gustafson; R. Barrios; J. S. G. Montaner; S. H. A. S. Group	2018	The Cost-Effectiveness of Human Immunodeficiency Virus Testing and Treatment Engagement Initiatives in British Columbia, Canada: 2011-2013	Clinical infectious diseases : an official publication of the Infectious Diseases Society of America	66	5	765-777	Reuse of included model
B. Nosyk; J. E. Min; V. D. Lima; R. S. Hogg; J. S. G. Montaner	2015	Cost-effectiveness of population-level expansion of highly active antiretroviral treatment for HIV in British Columbia, Canada: a modelling study	The Lancet HIV	2	9	e393-e400	Reuse of included model
B. Nosyk; X. Zang; E. Krebs; B. Enns; J. E. Min; C. N. Behrends; C. del Rio; J. C. Dombrowski; D. J. Feaster; M. Golden; B. D. L. Marshall; S. H. Mehta; L. R. Metsch; A. Pandya; B. R. Schackman; S. Shoptaw; S. A. Strathdee; K. A. Gebo; G. Kirk; J. Montaner	2020	Ending the HIV epidemic in the USA: an economic modelling study in six cities	The Lancet HIV				Reuse of included model
B. S. Riveros; W. C. Torelli Reis; R. C. Lucchetta; L. B. Moreira; J. Lewsey; C. J. Correr; O. Wu	2018	Brazilian Analytical Decision Model for Cardiovascular Disease: An Adaptation of the Scottish Cardiovascular Disease Policy Model	Value in Health Regional Issues	17		210-216	No cost outcome
C. Boersma; R. T. Gansevoort; P. Pechlivanoglou; S. T. Visser; F. F. J. van Toly; L. T. W. de Jong-van den Berg; P. E. de Jong; M. J. Postma	2010	Screen-and-treat strategies for albuminuria to prevent cardiovascular and renal disease: Cost-effectiveness of nationwide and targeted interventions based on analysis of cohort data from the Netherlands	Clinical Therapeutics	32	6	1103-1121	Addressed less than three decision points, and the author did not report their model can be used to address multiple decision points
C. Gopalappa; A. Khoshegbhal	2023	Mechanistic modeling of social conditions into disease predictions for public health intervention-analyses: application to HIV	medRxiv				Addressed less than three decision points, and the author did not report their model can be used to address multiple decision points
C. J. Pecenka; K. A. Johansson; S. T. Memirie; D. T. Jamison; S. Verguet	2015	Health gains and financial risk protection: an extended cost-effectiveness analysis of treatment and prevention of diarrhoea in Ethiopia	BMJ Open	5	4	e006402	Addressed less than three decision points, and the author did not report their model can be used to address multiple decision points
C. L. Gillies; P. C. Lambert; K. R. Abrams; A. J. Sutton; N. J. Cooper; R. T. Hsu; M. J. Davies; K. Khunti	2008	Different strategies for screening and prevention of type 2 diabetes in adults: cost effectiveness analysis	BMJ (Clinical research ed.)	336	7654	1180-5	Pathways model
CDC Diabetes Cost-effectiveness Group	2002	Cost-effectiveness of intensive glycemic control, intensified hypertension control, and serum cholesterol level reduction for type 2 diabetes	Jama	287	19	2542-51	Pathways model
D. B. Matchar; G. P. Samsa; J. R. Matthews; M. Ancukiewicz; G. Parmigiani; V. Hasselblad; P. A. Wolf; R. B. D'Agostino; J. Lipscomb	1997	The Stroke Prevention Policy Model: linking evidence and clinical decisions	Annals of internal medicine	127	8 Pt 2	704-11	Pathways model
D. Chisholm; H. Naci; A. A. Hyder; N. T. Tran; M. Peden	2012	Cost effectiveness of strategies to combat road traffic injuries in sub-Saharan Africa and South East Asia: mathematical modelling study	BMJ	344		e612	Pathways model
D. Chisholm; S. Saxena	2012	Cost effectiveness of strategies to combat neuropsychiatric conditions in sub-Saharan Africa and South East Asia: mathematical modelling study	BMJ	344		e609	Pathways model
D. Echevarria; A. Gutfraind; B. Boodram; J. Layden; J. Ozik; K. Page; S. J. Cotler; M. Major; H. Dahari	2019	Modeling indicates efficient vaccine-based interventions for the elimination of hepatitis C virus among persons who inject drugs in metropolitan Chicago	Vaccine	37	19	2608-2616	Addressed less than three decision points, and the author did not report their model can be used to address multiple decision points
D. Gu; J. He; P. G. Coxson; P. W. Rasmussen; C. Huang; A. Thanataveerat; K. Y. Tzong; J. Xiong; M. Wang; D. Zhao; L. Goldman; A. E. Moran	2015	The Cost-Effectiveness of Low-Cost Essential Antihypertensive Medicines for Hypertension Control in China: A Modelling Study	PLoS Medicine	12	8	e1001860	Reuse of included model
D. J. Heller; P. G. Coxson; J. Penko; M. J. Pletcher; L. Goldman; M. C. Odden; D. S. Kazi; K. Bibbins-Domingo	2017	Evaluating the impact and cost- effectiveness of statin use guidelines for primary prevention of coronary heart disease and stroke	Circulation	136	12	1087-1098	Reuse of included model
D. M. Eddy; L. Schlessinger	2003	Archimedes: a trial-validated model of diabetes	Diabetes Care	26	11	3093-101	Repeated reporting of included models
D. M. Eddy; L. Schlessinger	2003	Validation of the archimedes diabetes model	Diabetes Care	26	11	3102-10	Repeated reporting of included models
D. Sonntag; M. N. Jarczok; S. Ali	2017	DC-Obesity: A New Model for Estimating Differential Lifetime Costs of Overweight and Obesity by Socioeconomic Status	Obesity	25	9	1603-1609	No effectiveness outcome
E. F. Long; D. K. Owens	2011	The cost-effectiveness of a modestly effective HIV vaccine in the United States	Vaccine	29	36	6113-6124	Addressed less than three decision points, and the author did not report their model can be used to address multiple decision points
E. Losina; K. C. Smith; A. D. Paltiel; J. E. Collins; L. G. Suter; D. J. Hunter; J. N. Katz; S. P. Messier	2019	Cost-Effectiveness of Diet and Exercise for Overweight and Obese Patients With Knee Osteoarthritis	Arthritis care & research	71	7	855-864	Addressed less than three decision points, and the author did not report their model can be used to address multiple decision points
E. T. Rhodes; L. A. Prosser; T. J. Hoerger; T. Lieu; D. S. Ludwig; L. M. Laffel	2012	Estimated morbidity and mortality in adolescents and young adults diagnosed with Type 2 diabetes mellitus	Diabetic Medicine	29	4	453-463	No cost outcome
E. Vakil; N. Jackson; P. V. Sainz-Zunega; S. Molina; G. Martinez-Zayas; S. B. Cantor; H. B. Grosu; R. F. Casal; D. E. Ost	2021	Optimizing Diagnostic and Staging Pathways for Suspected Lung Cancer: A Decision Analysis	Chest	160	6	2304-2323	Addressed less than three decision points, and the author did not report their model can be used to address multiple decision points
E. Vasudeva; N. Moise; C. Huang; A. Mason; J. Penko; L. Goldman; P. G. Coxson; K. Bibbins-Domingo; A. E. Moran	2016	Comparative Cost-Effectiveness of Hypertension Treatment in Non-Hispanic Blacks and Whites According to 2014 Guidelines: A Modeling Study	American journal of hypertension	29	10	1195-205	Reuse of included model
F. M. Bozzani; T. Sumner; D. Mudzengi; G. B. Gomez; R. White; A. Vassall	2020	Informing Balanced Investment in Services and Health Systems: A Case Study of Priority Setting for Tuberculosis Interventions in South Africa	Value in health : the journal of the International Society for Pharmacoeconomics and Outcomes Research	23	11	1462-1469	Addressed less than three decision points, and the author did not report their model can be used to address multiple decision points
F. M. Marx; B. Hauer; N. A. Menzies; W. Haas; N. Perumal	2021	Targeting screening and treatment for latent tuberculosis infection towards asylum seekers from high-incidence countries - a model-based cost-effectiveness analysis	BMC public health	21	1	2172	Addressed less than three decision points, and the author did not report their model can be used to address multiple decision points
F. O. Okumu; N. J. Govella; S. J. Moore; N. Chitnis; G. F. Killeen	2010	Potential benefits, limitations and target product-profiles of odor-baited mosquito traps for malaria control in Africa	PloS one	5	7	e11573	Addressed less than three decision points, and the author did not report their model can be used to address multiple decision points
F. Schwendicke; S. Paris; M. Stolpe	2015	Detection and treatment of proximal caries lesions: Milieu-specific cost-effectiveness analysis	Journal of dentistry	43	6	647-655	Addressed less than three decision points, and the author did not report their model can be used to address multiple decision points
F. Schwendicke; Y. K. Tu; M. Stolpe	2015	Preventing and Treating Peri-Implantitis: A Cost-Effectiveness Analysis	Journal of periodontology	86	9	1020-1029	Addressed less than three decision points, and the author did not report their model can be used to address multiple decision points
G. Louisa; T. Haitham; J. Robbie; S. Paul	2016	Economic modelling of healthcare services for prostate cancer					Pathways model
G. P. Samsa; R. A. Reutter; G. Parmigiani; M. Ancukiewicz; P. Abrahamse; J. Lipscomb; D. B. Matchar	1999	Performing cost-effectiveness analysis by integrating randomized trial data with a comprehensive decision model: application to treatment of acute ischemic stroke	Journal of clinical epidemiology	52	3	259-71	Reuse of included model
H. Babad; C. Sanderson; B. Naidoo; I. White; D. Wang	2002	The development of a simulation model of primary prevention strategies for coronary heart disease	Health Care Manag Sci	5	4	269-74	Repeated reporting of included models
H. Das; A. E. Moran; A. K. Pathni; B. Sharma; A. Kunwar; S. Deo	2021	Cost-Effectiveness of Improved Hypertension Management in India through Increased Treatment Coverage and Adherence: A Mathematical Modeling Study	Global heart	16	1	37	Addressed less than three decision points, and the author did not report their model can be used to address multiple decision points
H. H. Ayoub; H. Chemaitelly; L. J. Abu-Raddad	2020	Epidemiological Impact of Novel Preventive and Therapeutic HSV-2 Vaccination in the United States: Mathematical Modeling Analyses	Vaccines	8	3		Addressed less than three decision points, and the author did not report their model can be used to address multiple decision points
H. I. Wang; E. Roman; S. Crouch; E. Aas; C. Burton; R. Patmore; A. Smith	2018	A Generic Model for Follicular Lymphoma: Predicting Cost, Life Expectancy, and Quality-Adjusted-Life-Year Using UK Population-Based Observational Data	Value in Health	21	10	1176-1185	Pathways model
H. J. Smolen; D. J. Cohen; G. P. Samsa; J. F. Toole; R. W. Klein; N. M. Furiak; B. H. Lorell	2007	Development, validation, and application of a microsimulation model to predict stroke and mortality in medically managed asymptomatic patients with significant carotid artery stenosis	Value in health : the journal of the International Society for Pharmacoeconomics and Outcomes Research	10	6	489-97	No cost outcome
H. Jin; P. Tappenden; J. H. MacCabe; S. Robinson; P. McCrone; S. Byford	2020	Cost and health impacts of adherence to the National Institute for Health and Care Excellence schizophrenia guideline recommendations	The British journal of psychiatry : the journal of mental science			44713	Reuse of included model
H. M. Blommestein; S. G. R. Verelst; S. de Groot; P. C. Huijgens; P. Sonneveld; C. A. Uyl-de Groot	2016	A cost-effectiveness analysis of real-world treatment for elderly patients with multiple myeloma using a full disease model	European Journal of Haematology	96	2	198-208	Pathways model
H. Ng; J. Keunen; C. Tack; G. Nijpels; A. A. W. Van Der Heijden	2016	Validation of a prediction model to optimise retinopathy screening in type 1 diabetes	Diabetologia	59	1 Supplement 1	S476-S477	No cost outcome
H. Y. Kang; S. K. Ko; D. Liew	2009	Results of a Markov model analysis to assess the cost-effectiveness of statin therapy for the primary prevention of cardiovascular disease in Korea: The Korean Individual-Microsimulation Model for Cardiovascular Health Interventions	Clinical Therapeutics	31	12	2919-2930	Addressed less than three decision points, and the author did not report their model can be used to address multiple decision points
I. Megiddo; S. Chatterjee; A. Nandi; R. Laxminarayan	2014	Cost-effectiveness of treatment and secondary prevention of acute myocardial infarction in India: a modeling study	Global heart	9	4	391-398.e3	Addressed less than three decision points, and the author did not report their model can be used to address multiple decision points
J. A. C. Hontelez; N. Nagelkerke; T. Barnighausen; R. Bakker; F. Tanser; M. L. Newell; M. N. Lurie; R. Baltussen; S. J. de Vlas	2011	The potential impact of RV144-like vaccines in rural South Africa: A study using the STDSIM microsimulation model	Vaccine	29	36	6100-6106	Addressed less than three decision points, and the author did not report their model can be used to address multiple decision points
J. A. Kanis; E. V. McCloskey; H. Johansson; O. Strom; F. Borgstrom; A. Oden; G. National Osteoporosis Guideline	2008	Case finding for the management of osteoporosis with FRAX--assessment and intervention thresholds for the UK	Osteoporosis international : a journal established as result of cooperation between the European Foundation for Osteoporosis and the National Osteoporosis Foundation of the USA	19	10	1395-408	Addressed less than three decision points, and the author did not report their model can be used to address multiple decision points
J. B. Lew; D. J. B. St John; X. M. Xu; M. J. E. Greuter; M. Caruana; D. R. Cenin; E. He; M. Saville; P. Grogan; V. M. H. Coupe; K. Canfell	2017	Long-term evaluation of benefits, harms, and cost-effectiveness of the National Bowel Cancer Screening Program in Australia: a modelling study	The Lancet Public Health	2	7	e331-e340	Reuse of included model
J. B. McGillen; J. Stover; D. J. Klein; S. Xaba; G. Ncube; M. Mhangara; G. N. Chipendo; I. Taramusi; L. Beacroft; T. B. Hallett; P. Odawo; R. Manzou; E. L. Korenromp	2018	The emerging health impact of voluntary medical male circumcision in Zimbabwe: An evaluation using three epidemiological models	PLoS ONE	13	7	e0199453	Addressed less than three decision points, and the author did not report their model can be used to address multiple decision points
J. Barhak; D. J. M. Isaman; W. Ye; D. Lee	2010	Chronic disease modeling and simulation software	Journal of biomedical informatics	43	5	791-799	Repeated reporting of included models
J. D. Lewsey; K. D. Lawson; I. Ford; K. A. A. Fox; L. D. Ritchie; H. Tunstall-Pedoe; G. C. M. Watt; M. Woodward; S. Kent; M. Neilson; A. H. Briggs	2015	A cardiovascular disease policy model that predicts life expectancy taking into account socioeconomic deprivation	Heart	101	3	201	Pathways model
J. Estill; L. Salazar-Vizcaya; N. Blaser; M. Egger; O. Keiser	2015	The cost-effectiveness of monitoring strategies for antiretroviral therapy of HIV infected patients in resource-limited settings: software tool	PloS one	10	3	e0119299	Addressed less than three decision points, and the author did not report their model can be used to address multiple decision points
J. J. G. Wammes; A. Y. Siregar; T. Hidayat; R. P. Raya; R. van Crevel; A. J. van der Ven; R. Baltussen	2012	Cost-effectiveness of methadone maintenance therapy as HIV prevention in an Indonesian high-prevalence setting: a mathematical modeling study	The International journal on drug policy	23	5	358-64	Addressed less than three decision points, and the author did not report their model can be used to address multiple decision points
J. L. Veerman; R. N. Shrestha; C. Mihalopoulos; M. E. Passey; S. J. Kelly; R. Tanton; E. J. Callander; D. J. Schofield	2015	Depression prevention, labour force participation and income of older working aged Australians: A microsimulation economic analysis	Australian and New Zealand Journal of Psychiatry	49	5	430-436	Addressed less than three decision points, and the author did not report their model can be used to address multiple decision points
J. Lord; S. Willis; J. Eatock; P. Tappenden; M. Trapero-Bertran; A. Miners; C. Crossan; M. Westby; A. Anagnostou; S. Taylor; I. Mavranezouli; D. Wonderling; P. Alderson; F. Ruiz	2013	Economic modelling of diagnostic and treatment pathways in National Institute for Health and Care Excellence clinical guidelines: The Modelling Algorithm Pathways in Guidelines (MAPGuide) project	Health Technology Assessment	17	58	1-150	Pathways model
J. M. Penko; B. K. Bellows; G. S. Tajeu; D. Guzman; P. G. Coxson; K. Bibbins-Domingo; A. E. Moran	2019	Cost effectiveness of treating hypertension according to 2017 american college of cardiology/american heart association hypertension (2017 acc/aha) guidelines	Circulation	140	Supplement 1		Reuse of included model
J. Palace; T. Bregenzer; H. Tremlett; M. Duddy; M. Boggild; F. Zhu; J. Oger; C. Dobson	2013	Modelling natural history for the UK multiple sclerosis risk-sharing scheme	Multiple Sclerosis	19	11 SUPPL. 1	339	Addressed less than three decision points, and the author did not report their model can be used to address multiple decision points
J. Ratcliffe; E. Lancsar; M. Luszcz; M. Crotty; L. Gray; J. Paterson; I. D. Cameron	2014	A health economic model for the development and evaluation of innovations in aged care: An application to consumer-directed care-study protocol	BMJ Open	4	6	e005788	Addressed less than three decision points, and the author did not report their model can be used to address multiple decision points
J. Schroettner; A. Lassnig	2013	Simulation model for cost estimation of integrated care concepts of heart failure patients	Health Economics Review	3	1	44501	No effectiveness outcome
J. Stevanovic; B. Kappelhoff; M. Voorhaar; M. J. Postma	2015	Dabigatran for the treatment and secondary prevention of venous thromboembolism	Value in Health	18	7	A393	Addressed less than three decision points, and the author did not report their model can be used to address multiple decision points
J. Stover; Y. Teng	2018	Global optimization of the response to HIV	Journal of the International AIDS Society	21	Supplement 6		Reuse of included model
J. Tosh; B. Kearns; A. Brennan; G. Parry; T. Ricketts; D. Saxon; A. Kilgarriff-Foster; A. Thake; E. Chambers; R. Hutten	2013	Innovation in health economic modelling of service improvements for longer-term depression: Demonstration in a local health community	Journal of Mental Health Policy and Economics	16	SUPPL. 1	S34-S35	Pathways model
J. van Meijgaard; J. E. Fielding	2012	Estimating benefits of past, current, and future reductions in smoking rates using a comprehensive model with competing causes of death	Preventing chronic disease	9		E122	No cost outcome
J. Worthington; J. B. Lew; E. Feletto; C. A. Holden; D. L. Worthley; C. Miller; K. Canfell	2020	Improving Australian National Bowel Cancer Screening Program outcomes through increased participation and cost-effective investment	PLoS ONE	15	2	e0227899	Addressed less than three decision points, and the author did not report their model can be used to address multiple decision points
J.-B. Lew; D. J. B. St John; F. A. Macrae; J. D. Emery; H. C. Ee; M. A. Jenkins; E. He; P. Grogan; M. Caruana; D. Sarfati; M. J. E. Greuter; V. M. H. Coupe; K. Canfell	2018	Evaluation of the benefits, harms and cost-effectiveness of potential alternatives to iFOBT testing for colorectal cancer screening in Australia	International journal of cancer	143	2	269-282	Reuse of included model
K. Cooper; R. Davies; P. Roderick; D. Chase; J. Raftery	2002	The development of a simulation model of the treatment of coronary heart disease	Health Care Manag Sci	5	4	259-67	Repeated reporting of included models
K. D. Lawson; J. D. Lewsey; I. Ford; K. Fox; L. D. Ritchie; H. Tunstall-Pedoe; G. C. M. Watt; M. Woodward; S. Kent; M. Neilson; A. H. Briggs	2016	A cardiovascular disease policy model: part 2—preparing for economic evaluation and to assess health inequalities	Open Heart	3	1	e000140	Repeated reporting of included models
K. Moriwaki; H. Fukuda	2019	Cost-effectiveness of implementing guidelines for the treatment of glucocorticoid-induced osteoporosis in Japan	Osteoporosis International	30	2	299-310	Addressed less than three decision points, and the author did not report their model can be used to address multiple decision points
L. G. Gordon; H. W. Tuffaha; R. James; A. T. Keller; A. Lowe; P. A. Scuffham; R. A. Gardiner	2018	Estimating the healthcare costs of treating prostate cancer in Australia: A Markov modelling analysis	Urologic Oncology: Seminars and Original Investigations	36	3	91.e7-91.e15	No effectiveness outcome
L. S. Velentzis; M. A. Smith; K. T. Simms; J. B. Lew; M. Hall; S. Hughes; S. Yuill; J. Killen; A. Keane; K. Butler; J. Darlington-Brown; H. Hui; J. M. L. Brotherton; R. Skinner; A. Brand; L. Roeske; S. Heley; J. Carter; D. Bateson; I. Frazer; S. M. Garland; R. Guy; I. Hammond; P. Grogan; M. Arbyn; P. E. Castle; M. Saville; B. K. Armstrong; K. Canfell	2019	Pathways to a cancer-free future: A protocol for modelled evaluations to maximize the future impact of interventions on cervical cancer in Australia	Gynecologic Oncology	152	3	465-471	Protocol
M. G. Chambers; P. Koch; J. Hutton	2002	Development of a decision-analytic model of stroke care in the United States and Europe	Value in Health	5	2	82-97	Pathways model
M. Gillett; A. Brennan; P. Watson; K. Khunti; M. Davies; S. Mostafa; L. J. Gray	2015	The cost-effectiveness of testing strategies for type 2 diabetes: A modelling study	Health Technology Assessment	19	33	29221	Reuse of included model
M. J. Greuter; X. M. Xu; J. B. Lew; E. Dekker; E. J. Kuipers; K. Canfell; G. A. Meijer; V. M. Coupé	2014	Modeling the Adenoma and Serrated pathway to Colorectal CAncer (ASCCA)	Risk Anal	34	5	889-910	No cost outcome
M. M. Ortegon; W. K. Redekop; L. W. Niessen	2004	Cost-Effectiveness of Prevention and Treatment of the Diabetic Foot: A Markov analysis	Diabetes Care	27	4	901-907	Addressed less than three decision points, and the author did not report their model can be used to address multiple decision points
M. Oudkerk; E. J. van Beek; W. L. van Putten; H. R. Buller	1993	Cost-effectiveness analysis of various strategies in the diagnostic management of pulmonary embolism	Archives of internal medicine	153	8	947-54	Addressed less than three decision points, and the author did not report their model can be used to address multiple decision points
M. Prettyjohns; R. Sandelin; S. Lister; J. R. Norrefalk	2012	A cost-utility study of the use of pregabalin added to usual care in refractory neuropathic pain patients in a Swedish setting	Journal of Medical Economics	15	6	1097-1109	Addressed less than three decision points, and the author did not report their model can be used to address multiple decision points
M. Sadatsafavi; S. Ghanbarian; A. Adibi; K. Johnson; J. M. FitzGerald; W. Flanagan; S. Bryan; D. Sin	2019	Development and Validation of the Evaluation Platform in COPD (EPIC): A Population-Based Outcomes Model of COPD for Canada	Medical decision making : an international journal of the Society for Medical Decision Making	39	2	152-167	Pathways model
M. T. Groot; R. Baltussen; C. A. Uyl-de Groot; B. O. Anderson; G. N. Hortobágyi	2006	Costs and health effects of breast cancer interventions in epidemiologically different regions of Africa, North America, and Asia	Breast J	12 Suppl 1		S81-90	Pathways model
M. Wang; A. E. Moran; J. Liu; P. G. Coxson; P. A. Heidenreich; D. Gu; J. He; L. Goldman; D. Zhao	2014	Cost-effectiveness of optimal use of acute myocardial infarction treatments and impact on coronary heart disease mortality in China	Circ Cardiovasc Qual Outcomes	7	1	78-85	Pathways model
M. Willis; C. Asseburg; J. He	2013	Validation of economic and health outcomes simulation model of type 2 diabetes mellitus (ECHO-T2DM)	Journal of Medical Economics	16	8	1007-1021	Pathways model
N. Moise; C. Huang; A. Rodgers; C. N. Kohli-Lynch; K. Y. Tzong; P. G. Coxson; K. Bibbins-Domingo; L. Goldman; A. E. Moran	2016	Comparative Cost-Effectiveness of Conservative or Intensive Blood Pressure Treatment Guidelines in Adults Aged 35-74 Years: The Cardiovascular Disease Policy Model	Hypertension (Dallas, Tex. : 1979)	68	1	88-96	Reuse of included model
N. Mukadam; R. Anderson; M. Knapp; R. Wittenberg; M. Karagiannidou; S. G. Costafreda; M. Tutton; C. Alessi; G. Livingston	2020	Effective interventions for potentially modifiable risk factors for late-onset dementia: a costs and cost-effectiveness modelling study	The Lancet. Healthy longevity	1	1	e13-e20	Pathways model
N. P. Nsengiyumva; J. R. Campbell; O. Oxlade; J. F. Vesga; C. Lienhardt; A. Trajman; D. Falzon; S. D. Boon; N. Arinaminpathy; K. Schwartzman	2022	Scaling up target regimens for tuberculosis preventive treatment in Brazil and South Africa: An analysis of costs and cost-effectiveness	PLoS Medicine	19	6	e1004032	Addressed less than three decision points, and the author did not report their model can be used to address multiple decision points
N. Zethraeus; F. Borgstrom; O. Strom; J. A. Kanis; B. Jonsson	2007	Cost-effectiveness of the treatment and prevention of osteoporosis - A review of the literature and a reference model	Osteoporosis International	18	1	45170	Pathways model
P. G. T. Walker; J. Floyd; F. ter Kuile; M. Cairns	2017	Estimated impact on birth weight of scaling up intermittent preventive treatment of malaria in pregnancy given sulphadoxine-pyrimethamine resistance in Africa: A mathematical model	PLoS Medicine	14	2	e1002243	Addressed less than three decision points, and the author did not report their model can be used to address multiple decision points
P. Joranger; A. Nesbakken; G. Hoff; H. Sorbye; A. Oshaug; E. Aas	2015	Modeling and validating the cost and clinical pathway of colorectal cancer	Medical decision making : an international journal of the Society for Medical Decision Making	35	2	255-265	Pathways model
P. McEwan; H. Bennett; T. Ward; K. Bergenheim	2014	Comparing the use of patient level data to an average patient profile within a type 2 diabetes simulation model	Diabetologia	57	1 SUPPL. 1	S439	Reuse of included model
P. Thokala; J. Kruger; A. Brennan; H. Basarir; A. Duenas; A. Pandor; M. Gillett; J. Elliott; S. Heller	2014	Assessing the cost-effectiveness of type 1 diabetes interventions: the Sheffield type 1 diabetes policy model	Diabet Med	31	4	477-86	Pathways model
R. Davies; K. Cooper; P. Roderick	2002	Simulation of policies for prevention and treatment in coronary heart disease	WMC 2002: 2002 Western Multiconference: International Conference on Health Sciences Simulation (27/01/02 - 31/01/02)			134-138	Repeated reporting of included models
R. Goyal; D. Luca; P. W. Klein; E. Morris; P. Mandsager; S. M. Cohen; C. Hu; J. Hotchkiss; J. Gao; A. Jones; W. Addison; M. O'Brien-Strain; L. W. Cheever; B. Gilman	2021	Cost-Effectiveness of HRSA's Ryan White HIV/AIDS Program?	Journal of Acquired Immune Deficiency Syndromes	86	2	174-181	Addressed less than three decision points, and the author did not report their model can be used to address multiple decision points
R. Pataky; R. Gulati; R. Etzioni; P. Black; K. N. Chi; A. J. Coldman; T. Pickles; S. Tyldesley; S. Peacock	2014	Is prostate cancer screening cost-effective? A microsimulation model of prostate-specific antigen-based screening for British Columbia, Canada	International Journal of Cancer	135	4	939-947	Addressed less than three decision points, and the author did not report their model can be used to address multiple decision points
R. Perera; E. McFadden; J. McLellan; T. Lung; P. Clarke; T. Perez; T. Fanshawe; A. Dalton; A. Farmer; P. Glasziou; O. Takahashi; J. Stevens; L. Irwig; J. Hirst; S. Stevens; A. Leslie; S. Ohde; G. Deshpande; K. Urayama; B. Shine; R. Stevens	2015	Optimal strategies for monitoring lipid levels in patients at risk or with cardiovascular disease: A systematic review with statistical and cost-effectiveness modelling	Health Technology Assessment	19	100		Addressed less than three decision points, and the author did not report their model can be used to address multiple decision points
S. A. Baeten; R. M. P. M. Baltussen; C. A. Uyl-De Groot; J. Bridges; L. W. Niessen	2010	Incorporating equity-efficiency interactions in cost-effectiveness analysis - Three approaches applied to breast cancer control	Value in Health	13	5	573-579	Reuse of included model
S. B. Shade; E. Marseille; V. Kirby; D. Chakravarty; W. Steward; K. Koester; A. Cajina; J. J. Myers	2021	Health information technology interventions and engagement in HIV care and achievement of viral suppression in publicly funded settings in the US: A cost-effectiveness analysis	PLoS Medicine	18	4	e1003389	Addressed less than three decision points, and the author did not report their model can be used to address multiple decision points
S. De Groot; H. M. Blommestein; W. K. Redekop; S. Sleijfer; L. A. L. M. Kiemeney; E. Oosterwijk; C. A. Uyl-de Groot	2017	Potential health gains for patients with metastatic renal cell carcinoma in daily clinical practice: A real-world cost-effectiveness analysis of sequential first- & second-line treatments	PLoS ONE	12	5	e0177364	Addressed less than three decision points, and the author did not report their model can be used to address multiple decision points
S. G. Elkhuizen; J. M. H. Vissers; M. Mahdavi; J. J. van de Klundert	2020	Modeling Patient Journeys for Demand Segments in Chronic Care, With an Illustration to Type 2 Diabetes	Frontiers in public health	8		428	Conceptual model
S. M. Beard; L. Gaffney; L. Bamber; J. De Platchett	2004	Economic modelling of antiplatelet therapy in the secondary prevention of stroke	Journal of Medical Economics	7	117-134	117-134	Addressed less than three decision points, and the author did not report their model can be used to address multiple decision points
S. N. Ali; T. Dang-Tan; W. J. Valentine; B. B. Hansen	2020	Evaluation of the Clinical and Economic Burden of Poor Glycemic Control Associated with Therapeutic Inertia in Patients with Type 2 Diabetes in the United States	Advances in Therapy	37	2	869-882	Reuse of included model
S. Nayagam; Z. Hui; P. Chan; W. Fuzhen; M. Ning; S. Xiaojin; Z. Yin; Z. Guomin; T. B. Hallett	2018	Can China achieve 'zero' new HBV-infections (<0.1% prevalence in under 5 year olds): Disease burden and scenario modelling?	Hepatology International	12	2	S237	No cost outcome
T. Vanni; P. Mendes Luz; A. Foss; M. Mesa-Frias; R. Legood	2012	Economic modelling assessment of the HPV quadrivalent vaccine in Brazil: A dynamic individual-based approach	Vaccine	30	32	4866-4871	Addressed less than three decision points, and the author did not report their model can be used to address multiple decision points
T. Wikstrom; P. Kuusela; B. Jacobsson; H. Hagberg; P. Lindgren; M. Svensson; U. B. Wennerholm; L. Valentin	2022	Cost-effectiveness of cervical length screening and progesterone treatment to prevent spontaneous preterm delivery in Sweden	Ultrasound in obstetrics & gynecology : the official journal of the International Society of Ultrasound in Obstetrics and Gynecology	59	6	778-792	Addressed less than three decision points, and the author did not report their model can be used to address multiple decision points
The National Institute for Health and Care Excellence	2012	Type 2 diabetes: prevention in people at high risk	Prevention of type 2 diabetes: risk identification and interventions for individuals at high risk				Pathways model
V. G. Svendsen; J. Lokkerbol; U. N. Danner; A. Jansingh; S. M. Evers; B. F. Wijnen	2022	Design and testing of a health economic Markov model for treatment of anorexia nervosa	Expert review of pharmacoeconomics & outcomes research	22	8	1243-1251	Pathways model
X. Jin; L. Shi; C. Wang; T. Qiu; Y. Yin; M. Shen; G. Fu; Z. Peng	2022	Cost-effectiveness of oral pre-exposure prophylaxis and expanded antiretroviral therapy for preventing HIV infections in the presence of drug resistance among men who have sex with men in China: A mathematical modelling study	The Lancet regional health. Western Pacific	23		100462	Addressed less than three decision points, and the author did not report their model can be used to address multiple decision points
X. You; J. Gu; D. R. Xu; S. Huang; H. Xue; C. Hao; Y. Ruan; S. Sylvia; J. Liao; Y. Cai; L. Peng; X. Wang; R. Li; J. Li; Y. Hao	2021	Impact of the gate-keeping policies of China's primary healthcare model on the future burden of tuberculosis in China: a protocol for a mathematical modelling study	BMJ open	11	8	e048449	ex_protocol
Y. Deng; Y. Zhao	2022	Mathematical modeling for COVID-19 with focus on intervention strategies and cost-effectiveness analysis	Nonlinear dynamics	110	4	3893-3919	Addressed less than three decision points, and the author did not report their model can be used to address multiple decision points
Y. F. Chen; P. Jobanputra; P. Barton; S. Bryan; A. Fry-Smith; G. Harris; R. S. Taylor	2008	Cyclooxygenase-2 selective non-steroidal anti-inflammatory drugs (etodolac, meloxicam, celecoxib, rofecoxib, etoricoxib, valdecoxib and lumiracoxib) for osteoarthritis and rheumatoid arthritis: a systematic review and economic evaluation	Health technology assessment (Winchester, England)	12	11		Addressed less than three decision points, and the author did not report their model can be used to address multiple decision points
Z. Wang; Q. Zhang; B. Wu	2019	Development of an empirically calibrated model of esophageal squamous cell carcinoma in high-risk regions	BioMed Research International	2019		2741598	Pathways model
