# Supplementary material for: A systematic review of whole disease models for informing healthcare resource allocation decisions
Source: PLoS One. 2023 Sep 14;18(9):e0291366. doi: 10.1371/journal.pone.0291366 (PMC10501624; doi:10.1371/journal.pone.0291366)
Supplement: S2 Table — (XLSX) [file pone.0291366.s003.xlsx]

## Sheet: Pathway models
S3 Table. Characteristics of included pathway models										Intervention can be assessed by the model				Study design			Modelling details					Cost			Decision rules used
	Short name1	Author	Year	Countries covered by the model	Disease area	Was the pathway model determined based on demonstration (reporting cost-effectiveness results for multiple decision points) or authors' reporting	If based on authors' reporting, what did they author report?	WDM or pathway model	No. of decision points	Prevention2	Screening3	Diagnosis	Treatment	Population (at model entry)	Type of economic evaluation	Main effectiveness outcome	Modelling method	Software	PSA?	Time horizon (longest)	Cycle length (if applicable)	Perspective of cost	Currency	Currency year	Piecewise cost per QALY/DALY threshold	Disease-level constrained maximisation of QALYs/DALYs	Affiliation of corresponding author	Access to the model
1	AIDS model - Uganda	Nichols et al.	2014	Uganda	AIDS	Demonstration	N/A	Pathway model	3	Yes	No	No	Yes	Urban population in Kampala, Uganda	CUA	QALY	Compartmental model with 77 ordinary differential equations	Not reported	No	10-year	N/A	Healthcare system	USD dollar	2012	Yes, incremental	no	Erasmus Medical Center, Netherland	Not reported
2	AnoMod-TI - Netherland	Svendsen et al.	2022	Netherland	Anorexia nervosa	Authors' reporting	A flexible modeling tool for assessing the long-term cost-effectiveness of interventions for AN in late adolescent and adult patients	Pathway model	1	No	No	No	Yes	A cohort of people with anorexia nervosa aged 18 years old in the Netherland.	CUA	QALY	Markov model	Microsoft® Excel® (release 16.5)	Yes	20-year	6-month	Societal	Euro	2021	Yes, incremental	No	Oslo University Hospital, Norway	Freely available upon request to the authors
3	Atrial fibrillation model - UK	Lord et al.	2013	UK	atrial fibrillation	Demonstration	N/A	Pathway model	5	No	No	Yes	No	Patients referred for possible atrial fibrillation	CUA	QALY	DES	Simul8	Yes	Lifetime	N/A	NHS and PSS	UK pound	2010-2012	Yes, incremental	No	Brunel University	Not reported
4	CHD Policy Model - China	Wang et al.	2014	China	Coronary Heart Disease	Demonstration	N/A	Pathway model	3	No	No	No	Yes	Adult patients with CHD in China aged 35-84 years	CUA	QALY	State transition model - cohort level	Not reported	Yes	1 year	Not reported	Societal	Chinese Yuan	2013	Yes, incremental	No	Capital Medical University, China	Not reported
5	Demential model - UK	Mukadam et al.	2020	UK	Late-onset dementia	Demonstration	N/A	Pathway model	3	Yes	No	No	No	Adult English popolation at risk of late-onset dementia	CUA	QALY	Markov model	Not reported	Yes	Lifetime	Not reported	Societal	UK pounds	2012–13	Yes, incremental	No	Division of Psychiatry, University College London, UK	Not reported
6	Depression model - UK	Vataire et al.	2014	UK	Major Depressive Disorder	Demonstration	N/A	Pathway model	4	No	No	No	Yes	A cohort of adult patients with a new episode of Major Depressive Disorder	CUA	QALY	DES	Scilab	Yes	5-year	N/A	Societal or payer	UK pounds	2011	Yes, incremental	No	Creativ-Ceutical, France (commercial)	Open source model
7	ScHARR depression model - UK	Tosh et al.	2013	UK	Depression	Demonstration	N/A	Pathway model	3	No	No	No	Yes	People using longer-term depression services in Sheffield	CUA	QALY	DES	Simul8	Yes	Lifetime	N/A	Healthcare system	UK pounds	2009-2010	Yes, incremental	No	School of Health and Related Research, University of Sheffield, UK	Not reported
8	Diabetes model - UK	Gillies et al.	2008	UK	Type 2 diabetes	Demonstration	N/A	Pathway model	2	Yes	Yes	No	No	A hypothetical population, aged 45 at time of screening, with above average risk of diabetes	CUA	QALY	Decision tree with Markov process embedded	WinBUGS	Yes	50-year	1-year	Healthcare system	UK pound	2006	Yes, incremental	No	University of Leicester, UK	Not reported
9	Multiple myeloma model - Netherland	Blommestein	2016	Netherland	Multiple myeloma	Demonstration	N/A	Pathway model	3	No	No	No	Yes	Patients from three regions in the western and southern part of the Netherlands diagnosed with multiple myeloma between 2004 and 2011	CUA	QALY	DES	Not reported	Yes	Lifetime	N/A	Hospital	Euro	2014	Yes, incremental	No	Erasmus University	Not reported
10	Type 2 Diabetes model - US	CDC Diabetes Cost-effectiveness Group	2002	US	Type 2 Diabetes	Demonstration	N/A	Pathway model	3	No	No	No	Yes	A hypothetical cohort of individuals living in the United States, aged 25 years or older, who were newly diagnosed as having type 2 diabetes	CUA	QALY	State transition model - cohort level	Not reported	No	Lifetime	1 year	Healthcare system	USD dollar	1997	Yes, incremental	no	Research Triangle Institute, US (nonprofit orgnisation)	Not reported
11	Prostate cancer model - Australia	Gordon et al.	2016	Australia	Prostate cancer	Demonstration	N/A	Pathway model	3	No	Yes	Yes	Yes	Men in Australia with suspected or confirmed diagnosis of prostate cancer	CUA	QALY	State transition model - cohort level	TreeAge Pro 2015 V2	yes	Lifetime	1 year	Healthcare system and patients and their families	Australian dollar	2015	Yes, incremental	no	Griffith University, Australia	Not reported
12	Prostate cancer model - UK	Lord et al.	2013	UK	Prostate cancer	Demonstration	N/A	Pathway model	6	No	No	Yes	No	Patients referred for possible prostate cancer	CUA	QALY	DES	Simul8	Yes	Lifetime	N/A	NHS and PSS	UK pound	2010-2011	Yes, incremental	No	London School of Hygiene and Tropical Medicine	Not reported
13	Sheffield Diabetes Model - UK	Thokala et al.	2014	UK	Type 2 diabetes	Demonstration	N/A	Pathway model	3	Yes	No	Yes	No	individuals at high risk of type 2 diabetes	CUA	QALY	Decision tree combined with State transition model - cohort level	Not reported	No	Lifetime	1 year	public sector (including healthcare system and public health system)	UK pounds	2011	Yes, incremental	no	University of Sheffield, UK	Not reported
14	Stroke model - US & EU	Chambers et al.	2002	France, Germany, UK and US	Stroke	Demonstration	N/A	Pathway model	3	No	No	No	Yes	Ischemic stroke sufferer, presenting within three to six hours of onset	CUA	QALY	Decision tree with Markov process embedded	DATA TreeAge Version 3.5, 1998	No	Lifetime	3 months	Healthcare and societal	French franc for France, Deutsche Mark for Germany, UK pounds for the UK, and US dollars for the US	1996-1997	Yes, incremental	No	Boehringer Ingelheim GmbH (commercial)	Not reported
15	Sheffield Alcohol Policy Model - UK	Brennan et al	2015	UK	Alcohol-attributable diseases, including 47 health conditions	Demonstration	N/A	Pathway model	3	Yes	Yes	No	Yes	Adults and young people aged 16 or more	CUA	QALYs	Not clearly reported	Not clearly reported	Yes	10 years	Not clearly reported	Societal	UK pounds	Not reported	Yes, incremental	no	School of Health and Related Research (ScHARR), University ofSheffield, Sheffield, UK	Not reported
16	WHO Breast cancer model - multi countries	Groot et al.	2006	Africa, North America, and Asia	Breast cancer	Demonstration	N/A	Pathway model	5	No	No	No	Yes	Adolescent and adult women age 15 years and older	CUA	DALY	Multi-state dynamic life table	WHO POPMOD	No	100-year	1 year	Societal	USD dollar	2000	Yes, incremental	no	Erasmus Medical Center, Netherland	Not reported
17	WHO breast cancer model - Asia	Ginsberg et al.	2012	Sub-Saharan Africa and South East Asia	Breast cancer	Demonstration	N/A	Pathway model	4	No	No	No	Yes	Women with breast cancer	CUA	DALY	Multi-state dynamic life table	Deterministic analysis: WHO POPMOD; PSA: MCLeague	Yes	Lifetime	1-year	Healthcare system	International dollar	2005	Yes, non-incremental	No	WHO, Switzerland	Not reported
18	WHO Breast cancer model - Mexico	Salomon et al.	2012	Mexico	Breast cancer	Demonstration	N/A	Pathway model	5	No	No	No	Yes	General population	CUA	DALY	Multi-state dynamic life table	WHO POPMOD	No	Lifetime	1-year	Healthcare system	International dollar	2005	Yes, incremental	no	Harvard School of Public Health, US	Not reported
19	WHO Cervical cancer model - Mexico	Salomon et al.	2012	Mexico	Cervical cancer	Demonstration	N/A	Pathway model	5	No	No	No	Yes	General population	CUA	DALY	Multi-state dynamic life table	WHO POPMOD	No	Lifetime	1-year	Healthcare system	International dollar	2005	Yes, incremental	no	Harvard School of Public Health, US	Not reported
20	WHO Depression model - Mexico	Salomon et al.	2012	Mexico	Depression	Demonstration	N/A	Pathway model	3	No	No	No	Yes	General population	CUA	DALY	Multi-state dynamic life table	WHO POPMOD	No	Lifetime	1-year	Healthcare system	International dollar	2005	Yes, incremental	no	Harvard School of Public Health, US	Not reported
21	WHO diabetes model - Africa and Asia	Ortegon et al.	2012	Sub-Saharan Africa and South East Asia	Diabetes	Demonstration	N/A	Pathway model	3	No	No	No	Yes	Diabetic patients	CUA	DALY	Multi-state dynamic life table	Deterministic analysis: WHO POPMOD; PSA: MCLeague	Yes	Lifetime	1-year	Healthcare system	International dollar	2005	Yes, incremental	No	Universidad del Rosario, Columbia	Not reported
22	WHO Diabetes model - Mexico	Salomon et al.	2012	Mexico	Diabetes	Demonstration	N/A	Pathway model	4	No	No	No	Yes	General population	CUA	DALY	Multi-state dynamic life table	WHO POPMOD	No	Lifetime	1-year	Healthcare system	International dollar	2005	Yes, incremental	no	Harvard School of Public Health, US	Not reported
23	WHO alcohol model - Africa and Asia	Chisholm et al.	2012	Sub-Saharan Africa and South East Asia	Heavy alcohol use	Demonstration	N/A	Pathway model	3	Yes	No	No	No	General population	CUA	DALY	Multi-state dynamic life table	Deterministic analysis: WHO POPMOD; PSA: MCLeague	Yes	Lifetime	1-year	Healthcare system	International dollar	2005	Yes, incremental	no	Department of Health Systems Financing, World Health Organization, 1211 Geneva, Switzerland	Not reported
24	WHO road traffic injuries model - Africa and Asia	Chisholm et al.	2012	Sub-Saharan Africa and South East Asia	Road traffic injuries	Demonstration	N/A	Pathway model	5	Yes	No	No	No	General population	CUA	DALY	Multi-state dynamic life table	Deterministic analysis: WHO POPMOD; PSA: MCLeague	Yes	Lifetime	1-year	Healthcare system	International dollar	2005	Yes, incremental	no	Department of Health Systems Financing, World Health Organization, 1211 Geneva, Switzerland	Not reported
25	Scottish CVD policy model - UK	Lewsey et al.	2015	UK	CVD	Authors' reporting	Our model can be used to estimate the impact of primary prevention interventions on life expectancy and can assess the impact of interventions on inequalities.	Pathway model	0	Yes	No	No	No	People who do not have CVD in Scotland	CUA	QALY	State transition model - individual level	Not reported	Yes	Lifetime	1-year	Healthcare system	UK pound	Not reported	Yes	No	Health Economics and Health Technology Assessment (HEHTA), Institute of Health & Wellbeing, University of Glasgow	Not reported
26	ECHO-T2DM type 2 diabetes model - Sweden	Willis et al.	2013	US	Type 2 diabetes	Authors' reporting	A distinguishing feature ofECHO-T2DM is its comprehensive treatment sub-model, including a broad range of treatment consequences (both initially and over time), a flexible long-term treatment sequence and switching algorithm using treatment targets that can vary by treatment line, and a broad set of adverse events (AEs) making it suitable for modeling a broad group of T2DM agents in detail.	Pathway model	0	No	No	No	Yes	Patients newly diagnosed with type 2 diabetes in the US	CUA	QALY	State transition model - individual level	Not reported	No	Lifetime	1-year	Healthcare system	US dollar	Not reported	Yes	No	The Swedish Institute for Health Economics, Sweden	Not reported
27	Follicular Lymphoma model - UK	Wang et al.	2018	UK	Follicular Lymphoma	Authors' reporting	The overarching aims of the present study were ….....to develop a generic FL model that 1) modelled the whole treatment pathway, rather than being limited to a specific treatment line or agent	Pathway model	2	No	No	No	Yes	All patients newly diagnosed with FL in the UK	CUA	QALY	DES	Simul8 2017 Professional version	Yes	Lifetime	N/A	Healthcare system	UK pound	2016	Yes	No	Epidemiology & Cancer Statistics Group (ECSG), Department of Health Sciences, Seebohm Rowntree Building, University of York	Not reported
28	EPIC COPD WDM - Canada	Sadatsafavi et al.	2019	Canada	COPD	Authors' reporting	This platform was developed to provide the capacity to project…...and arrival of new technologies for primary, secondary, and tertiary care prevention.	Pathway model	0	Yes	No	No	No	Canadians 40 years of age or older	CUA	QALYs	DES	C++. Open-source version: R (v3.5.1)	No	Lifetime	N/A	Healthcare system	Canadian dollar	2015	Yes	No	Faculty of Pharmaceutical Sciences, University of British Columbia, Canada	Open access
29	Acute myeloid leukemia WDM - Netherlands	Leunis et al.	2013	Netherlands	Acute myeloid leukemia	Authors' reporting	The aim of this study was to develop a decision model representing the full disease course of AML from diagnosis	Pathway model	0	No	No	No	Yes	Patients with primary AML aged 18–60 years	CEA	Remission rate, overall survival and disease-free survival	State transition model - individual level + DES	Excel 2010	Yes	Lifetime	Not reported	Not reported	Not reported	Not reported	Yes	No	Institute for Medical Technology Assessment/Institute of Health Policy and Management, Erasmus University Rotterdam, the Netherlands	Not reported
30	ESCC policy model - China	Wang et al.	2019	China	Esophageal Squamous Cell Carcinoma	Authors' reporting	This study constructs, calibrates, and verifies a mathematical simulation model designed to project the natural history of ESCC and is intended to serve as a platform for testing the benefits and cost-effectiveness of primary and secondary ESCC prevention alternatives	Pathway model	0	Yes	Yes	No	No	People aged 15 in China	CEA	Incidence and prevalence of Esophageal Squamous Cell Carcinoma	State transition model - cohort level	R	No	Lifetime	Not reported	Not reported	Not reported	Not reported	Yes	No	School ofMedicine, Shanghai JiaotongUniversity, China	Not reported
31	Osteoporosis model - Sweden	Zethraeus et al.	2007	Sweden	Osteoporosis	Authors' reporting	The purpose of the paper is to ....present a reference model for the assessment of the cost-effectiveness of the prevention and treatment of osteoporosis	Pathway model	1	Yes	No	No	No	People at risk of fracture in Sweden	CUA	QALYs	State transition model - cohort level	Not reported	No	50-year	1-year	Societal	Swedish crowns	2004	Yes	No	Centre for Metabolic Bone Diseases (WHO Collaborating Centre), University of Sheffield Medical School, UK	Open access, the the provided link has expired
32	Colorectal Cancer model - Norway	Joranger et al.	2015	Norway	Colorectal Cancer	Authors' reporting	The model was intended to be ‘‘multiply applicable’’ (general) so it could address a range of problems related to CRC treatment (surgery, chemotherapy, radiation, screening, lifestyle changes, etc.)	Pathway model	0	No	Yes	No	Yes	A 70-year-old cohort of colorectal cancer patients from the year of diagnosis	CEA	Survival	State transition model - cohort level	Not reported	No	Lifetime	1-year	Third party payer	Norwegian krone	2010	Yes	No	Faculty of Health Sciences, Oslo and Akershus University College of Applied Sciences, Norway	Not reported
33	Stroke prevention policy model - US	Matchar et al.	1997	US	Stroke	Authors' reporting	The SPPM outputs include estimates of the health and economic outcomes of alternate stroke prevention practices.	Pathway model	0	Yes	No	Yes	No	Old people at risk of developing stroke	CUA	QALYs	State transition model - individual level	Not reported	No	Not reported	Not reported	Societal	US dollar	Not reported	Yes	No	Duke University, Durham, North Carolina, US	Not reported
34	Sheffield Type 1 Diabetes Policy Model - UK	Thokala et al.	2014	UK	Type 1 diabetes	Authors' reporting	The model is highly flexible and has broad potential application to evaluate structured education programmes and other interventions for Type 1 diabetes.	Pathway model	0	No	No	No	Yes	Population with Type 1 diabetes in the UK	CUA	QALYs	DES	Simul8	Yes	Lifetime	N/A	Healthcare system	UK pound	2011/2012	Yes	No	Health Economics and Decision Science, School of Health and Related Research, University of Sheffield, UK	Not reported
35	CORE Diabetes Model - US	Palmer et al.	2004	US and other countries (not reported)	Type 1 and type 2 diabetes	Authors' reporting	We have developed an Internet-based, interactive computer model to determine the longterm health outcomes and economic consequences of implementing different treatment policies or interventions in type 1 and type 2 diabetes mellitus	Pathway model	0	No	Yes	No	Yes	Population with Type 1 or 2 diabetes in Switzerland	CUA	QALYs	State transition model - cohort level	C++ (Microsoft® Visual Studio 6.0, Enterprise Edition)	Yes	90-year	1-month to 1-year for different sub-models	Societal	US dollar	2003	Yes	No	Center for Outcomes Research, Buendtenmattstrasse 40, 4102 Binningen/Basel, Switzerland	The model is a multilayer internet application linked to a mathematical calculation model and structured query language (SQL) database sited on a central server. Online access to the CORE Diabetes Model is available under licence from CORE – Center for Outcomes Research, the developers of the model
36	UKPDS Outcomes Model 2 - UK	Hayes et al.	2013	UK	Type 2 diabetes	Authors' reporting	Its use will permit detailed and reliable lifetime simulations of key health outcomes in people with type 2 diabetes mellitus.	Pathway model	0	No	No	No	Yes	Adults aged 30 and over with any duration of diabetes	CUA	QALYs	State transition model - individual level	Mac OS 10.13 High Sierra, and 10.14 Mojave, and Microsoft Excel 2016	Yes	Lifetime	1-year	Not reported	UK pound	Not reported	Yes	No	Oxford University Innovation Ltd	No charge is made to academic organisations but commercial organisations must pay an appropriate fee
37	Breakthrough pain model - US	Abernethy et al.	2008	US	Breakthrough pain	Authors' reporting	This paper develops a more comprehensive health economic model that encompasses the full spectrum of costs, outcomes, risks and benefits associated with BTP and its management	Pathway model	0	No	No	No	Yes	Cancer patients with breakthrough pain	CUA	QALYs	Not reported	Not reported	No	Not reported	Not reported	Healthcare system	US dollars	Not reported	Yes	No	Oncology, Attending Physician, Center for Palliative Care, Duke University School of Medicine,	Not reported
38	Rheumatoid arthritis model - Netherlands	Tran-Duy et al.	2014	Netherlands	Rheumatoid arthritis	Authors' reporting	Our model can be used to assess the effects of a number of factors on disease progression, costs and effectiveness such as: the number of BRMs available for a treatment strategy, the position of a specific drug in the sequential treatment, the cut-point of DAS28 as a criterion for switching treatment to reach low disease activity and the time interval between two assessments of disease activity.	Pathway model	1	No	No	No	Yes	Patients who were newly diagnosed with rheumatoid arthritis	CUA	QALYs	DES	Not reported	Yes	Lifetime	N/A	Societal	Euro	2013	Yes	No	Department of Clinical Epidemiology and Medical Technology Assessment (KEMTA), Maastricht University Medical Center, the Netherlands	Not reported
Notes
1	Studies in blue are those studies which report more than one pathway models.
2	Prevention means prevention of the disease area of interest. It does not cover prevention of subsequent new infections or comorbidity or complications.
3	Screening means screening of the disease area of interest and does not cover screening of comorbidity or complications.

## Sheet: References
	Note: The 38 pathway models were reoprted by 34 studies.
	Author	Year	Title	Journal	Volume	Issue	Pages
1	A. Brennan; P. Meier; R. Purshouse; R. Rafia; Y. Meng; D. Hill-Macmanus; C. Angus; J. Holmes	2015	The Sheffield Alcohol Policy Model – A Mathematical Description	Health Economics	24	10	1368-1388
2	A. J. Hayes; J. Leal; A. M. Gray; R. R. Holman; P. M. Clarke	2013	UKPDS Outcomes Model 2: a new version of a model to simulate lifetime health outcomes of patients with type 2 diabetes mellitus using data from the 30 year United Kingdom Prospective Diabetes Study: UKPDS 82	Diabetologia	56	9	1925-1933
3	A. J. Palmer; S. Roze; W. J. Valentine; M. E. Minshall; V. Foos; F. M. Lurati; M. Lammert; G. A. Spinas	2004	The CORE Diabetes Model: Projecting long-term clinical outcomes, costs and cost-effectiveness of interventions in diabetes mellitus (types 1 and 2) to support clinical and reimbursement decision-making	Curr Med Res Opin	20 Suppl 1		S5-26
4	A. Leunis; W. K. Redekop; K. A. G. M. Van Montfort; B. Lowenberg; C. A. Uyl-De Groot	2013	The development and validation of a decision-analytic model representing the full disease course of acute myeloid leukemia	PharmacoEconomics	31	7	605-621
5	A. P. Abernethy; J. L. Wheeler; B. V. Fortner	2008	A health economic model of breakthrough pain	American Journal of Managed Care	14	SUPPL. 4	S129-S140
6	A. Tran-Duy; A. Boonen; W. Kievit; P. L. C. M. van Riel; M. A. F. J. van de Laar; J. L. Severens	2014	Modelling Outcomes of Complex Treatment Strategies Following a Clinical Guideline for Treatment Decisions in Patients with Rheumatoid Arthritis	PharmacoEconomics	32	10	1015-1028
7	A.-L. Vataire; S. Aballéa; F. Antonanzas; L. H.-v. Roijen; R. W. Lam; P. McCrone; U. Persson; M. Toumi	2014	Core Discrete Event Simulation Model for the Evaluation of Health Care Technologies in Major Depressive Disorder	Value in Health	17	2	183-195
8	B. E. Nichols; K. C. E. Sigaloff; C. Kityo; R. L. Hamers; R. Baltussen; S. Bertagnolio; M. R. Jordan; T. B. Hallett; C. A. B. Boucher; T. F. Rinke De Wit; D. A. M. C. Van De Vijver	2014	Increasing the use of second-line therapy is a cost-effective approach to prevent the spread of drug-resistant HIV: A mathematical modelling study	Journal of the International AIDS Society	17	1	19164
9	C. L. Gillies; P. C. Lambert; K. R. Abrams; A. J. Sutton; N. J. Cooper; R. T. Hsu; M. J. Davies; K. Khunti	2008	Different strategies for screening and prevention of type 2 diabetes in adults: cost effectiveness analysis	BMJ (Clinical research ed.)	336	7654	1180-5
10	CDC Diabetes Cost-effectiveness Group	2002	Cost-effectiveness of intensive glycemic control, intensified hypertension control, and serum cholesterol level reduction for type 2 diabetes	Jama	287	19	2542-51
11	D. B. Matchar; G. P. Samsa; J. R. Matthews; M. Ancukiewicz; G. Parmigiani; V. Hasselblad; P. A. Wolf; R. B. D'Agostino; J. Lipscomb	1997	The Stroke Prevention Policy Model: linking evidence and clinical decisions	Annals of internal medicine	127	8 Pt 2	704-11
12	D. Chisholm; H. Naci; A. A. Hyder; N. T. Tran; M. Peden	2012	Cost effectiveness of strategies to combat road traffic injuries in sub-Saharan Africa and South East Asia: mathematical modelling study	BMJ	344		e612
13	D. Chisholm; S. Saxena	2012	Cost effectiveness of strategies to combat neuropsychiatric conditions in sub-Saharan Africa and South East Asia: mathematical modelling study	BMJ	344		e609
14	G. M. Ginsberg; J. A. Lauer; S. Zelle; S. Baeten; R. Baltussen	2012	Cost effectiveness of strategies to combat breast, cervical, and colorectal cancer in sub-Saharan Africa and South East Asia: mathematical modelling study	BMJ (Clinical research ed.)	344		e614
15	H. I. Wang; E. Roman; S. Crouch; E. Aas; C. Burton; R. Patmore; A. Smith	2018	A Generic Model for Follicular Lymphoma: Predicting Cost, Life Expectancy, and Quality-Adjusted-Life-Year Using UK Population-Based Observational Data	Value in Health	21	10	1176-1185
16	H. M. Blommestein; S. G. R. Verelst; S. de Groot; P. C. Huijgens; P. Sonneveld; C. A. Uyl-de Groot	2016	A cost-effectiveness analysis of real-world treatment for elderly patients with multiple myeloma using a full disease model	European Journal of Haematology	96	2	198-208
17	J. A. Salomon; N. Carvalho; C. Gutiérrez-Delgado; R. Orozco; A. Mancuso; D. R. Hogan; D. Lee; Y. Murakami; L. Sridharan; M. E. Medina-Mora; E. González-Pier	2012	Intervention strategies to reduce the burden of non-communicable diseases in Mexico: cost effectiveness analysis	BMJ	344		e355
18	J. D. Lewsey; K. D. Lawson; I. Ford; K. A. A. Fox; L. D. Ritchie; H. Tunstall-Pedoe; G. C. M. Watt; M. Woodward; S. Kent; M. Neilson; A. H. Briggs	2015	A cardiovascular disease policy model that predicts life expectancy taking into account socioeconomic deprivation	Heart	101	3	201
19	J. Lord; S. Willis; J. Eatock; P. Tappenden; M. Trapero-Bertran; A. Miners; C. Crossan; M. Westby; A. Anagnostou; S. Taylor; I. Mavranezouli; D. Wonderling; P. Alderson; F. Ruiz	2013	Economic modelling of diagnostic and treatment pathways in National Institute for Health and Care Excellence clinical guidelines: The Modelling Algorithm Pathways in Guidelines (MAPGuide) project	Health Technology Assessment	17	58	1-150
20	J. Tosh; B. Kearns; A. Brennan; G. Parry; T. Ricketts; D. Saxon; A. Kilgarriff-Foster; A. Thake; E. Chambers; R. Hutten	2013	Innovation in health economic modelling of service improvements for longer-term depression: Demonstration in a local health community	Journal of Mental Health Policy and Economics	16	SUPPL. 1	S34-S35
21	Louisa, Gordon; T. Haitham; J. Robbie; S. Paul	2016	Economic modelling of healthcare services for prostate cancer
22	M. G. Chambers; P. Koch; J. Hutton	2002	Development of a decision-analytic model of stroke care in the United States and Europe	Value in Health	5	2	82-97
23	M. Ortegon; S. Lim; D. Chisholm; S. Mendis	2012	Cost effectiveness of strategies to combat cardiovascular disease, diabetes, and tobacco use in sub-Saharan Africa and South East Asia: mathematical modelling study	BMJ (Clinical research ed.)	344		e607
24	M. Sadatsafavi; S. Ghanbarian; A. Adibi; K. Johnson; J. M. FitzGerald; W. Flanagan; S. Bryan; D. Sin	2019	Development and Validation of the Evaluation Platform in COPD (EPIC): A Population-Based Outcomes Model of COPD for Canada	Medical decision making : an international journal of the Society for Medical Decision Making	39	2	152-167
25	M. T. Groot; R. Baltussen; C. A. Uyl-de Groot; B. O. Anderson; G. N. Hortobágyi	2006	Costs and health effects of breast cancer interventions in epidemiologically different regions of Africa, North America, and Asia	Breast J	12 Suppl 1		S81-90
26	M. Wang; A. E. Moran; J. Liu; P. G. Coxson; P. A. Heidenreich; D. Gu; J. He; L. Goldman; D. Zhao	2014	Cost-effectiveness of optimal use of acute myocardial infarction treatments and impact on coronary heart disease mortality in China	Circ Cardiovasc Qual Outcomes	7	1	78-85
27	M. Willis; C. Asseburg; J. He	2013	Validation of economic and health outcomes simulation model of type 2 diabetes mellitus (ECHO-T2DM)	Journal of Medical Economics	16	8	1007-1021
28	Mukadam, N. Anderson, R. Knapp, M. Wittenberg, R. Karagiannidou, M. Costafreda, S. G. Tutton, M. Alessi, C. Livingston, G.	2020	Effective interventions for potentially modifiable risk factors for late-onset dementia: a costs and cost-effectiveness modelling study	The Lancet. Healthy longevity	1	1	e13-e20
29	N. Zethraeus; F. Borgstrom; O. Strom; J. A. Kanis; B. Jonsson	2007	Cost-effectiveness of the treatment and prevention of osteoporosis - A review of the literature and a reference model	Osteoporosis International	18	1	45170
30	P. Joranger; A. Nesbakken; G. Hoff; H. Sorbye; A. Oshaug; E. Aas	2015	Modeling and validating the cost and clinical pathway of colorectal cancer	Medical decision making : an international journal of the Society for Medical Decision Making	35	2	255-265
31	P. Thokala; J. Kruger; A. Brennan; H. Basarir; A. Duenas; A. Pandor; M. Gillett; J. Elliott; S. Heller	2014	Assessing the cost-effectiveness of type 1 diabetes interventions: the Sheffield type 1 diabetes policy model	Diabet Med	31	4	477-86
32	Svendsen, Vegard G. Lokkerbol, Joran. Danner, Unna N. Jansingh, Alberte. Evers, Silvia Maa. Wijnen, Ben Fm	2022	Design and testing of a health economic Markov model for treatment of anorexia nervosa	Expert review of pharmacoeconomics & outcomes research	22	8	1243-1251
33	The National Institute for Health and Care Excellence	2012	Type 2 diabetes: prevention in people at high risk	Prevention of type 2 diabetes: risk identification and interventions for individuals at high risk
34	Z. Wang; Q. Zhang; B. Wu	2019	Development of an empirically calibrated model of esophageal squamous cell carcinoma in high-risk regions	BioMed Research International	2019		2741598
