# Supplementary material for: A systematic review of whole disease models for informing healthcare resource allocation decisions
Source: PLoS One. 2023 Sep 14;18(9):e0291366. doi: 10.1371/journal.pone.0291366 (PMC10501624; doi:10.1371/journal.pone.0291366)
Supplement: S3 Table — (XLSX) [file pone.0291366.s004.xlsx]

## Sheet: Whole disease model
S4 Table. Characteristics of included whole disease models									Intervention can be assessed by the model				Study design			Modelling details					Cost			Decision rules can be supported
	Short name1	Author	Year	Countries covered by the WDM	Disease area	Was the WDM determined based on demonstration (reporting cost-effectiveness results for multiple decision points) or authors' reporting	If based on authors' reporting, what did they author report?	No. of decision points assessed in the paper	Prevention2	Screening3	Diagnosis	Treatment	Population	Type of economic evaluation	Main effectiveness outcome	Modelling method	Software	PSA?	Time horizon (longest)	Cycle length (if applicable)	Perspective of cost	Currency	Currency year	Piecewise cost per additional unit of effectiveness outcome threshold rule	Disease-level constrained maximisation of effectiveness outcome decision rule	Affiliation of corresponding author	Access to the model
1	AIDS WDM - LMIC	Stover et al.	2016	Low and middle income countries (45 countries)	HIV/AIDS	Demonstration	N/A	19	Yes	No	Yes	Yes	People who are at risk of, or infected with HIV	CEA	Number of HIV infections and deaths	Dynamic compartmental model	Spectrum software package (version 5.41) and Excel	No	20 years	N/A	Societal	US dollar	2015	Yes	No	Avenir Health, US (commercial)	Not reported
2	CHD policy WDM - UK	Davies et al.	2003	UK	CHD	Demonstration	N/A	3	Yes	No	No	Yes	Adults aged 25 or more in the UK, with or without CHD	CUA	QALY	DES	POST (Patient Oriented Simulation Technique) software with a Delphi interface	No	60 years	N/A	Healthcare	UK pounds	2000/2001	Yes	No	School of Management, University of Southampton and Department of Public Health and Policy, London School of Hygiene & Tropical Medicine	Not reported
3	Colorectal cancer WDM - UK	Tappenden et al.	2013	UK	Colorectal cancer	Demonstration	N/A	11	Yes	No	Yes	Yes	General population with a normal epithelial state	CUA	QALY	DES	SIMUL8	Yes	Lifetime	N/A	Healthcare system	UK pounds	2011	Yes	Yes	University of Sheffield, UK	Not reported
4	COPD WDM - Netherlands	Hoogendoorn et al.	2011	Netherlands	Chronic obstructive pulmonary disease	Demonstration	N/A	3	Yes	No	No	Yes	Dutch general population (each year a new birth cohort was added) and the COPD patient population in 2007	CUA	QALY	State transition model - cohort level	Mathematica	Yes	LIfetime	1-year	Healthcare system	Euro	2007	Yes	No	National Institute of Public Health and the Environment, the Netherland	Not reported
5	CVD WDM - India	Basu et al.	2015	India	Cardiovascular Disease	Demonstration	N/A	3	Yes	No	No	Yes	Adults in India with risk factors for ischemic heart disease and cerebrovascular disease	CUA	DALY	State transition model - individual level	Not reported	No	10 years	1-year	Societal	US dollar	2014	Yes	No	Stanford University School of Medicine, US	Not reported
6	DepMod (Depressive disorder WDM - Netherland)	Lokkerbo et al.	2021	The Netherlands	Depressive disorder	Authors' reporting	‘DepMod,’ a health-economic Markov model for assessing cost-effectiveness and budget impact of user-defined preventive interventions and treatments in depressive disorders	1	Yes	No	No	Yes	Dutch adults (aged 18–65 years) with subthreshold, mild, moderate, and severe major depression	CUA	QALY	State transition model - cohort level	Microsoft Excel	yes	5-year	1 year	Healthcare system	Euro	2019	Yes	No	Centre of Economic Evaluation (Trimbos Institute), Netherlands Institute of Mental Health and Addiction, Utrecht, The Netherlands	Freely available for academic purposes upon request at the authors
7	Diabetes WDM - Netherland	Sluijs et al.	2021	The Netherlands	Type 2 diabetes	Demonstration	N/A	5	Yes	No	No	Yes	People at risk of, or with a diagnosis of type 2 diabetes in the Netherlands	CEA	No. of patents with type 2 diabetes	System Dynamics	Stella Architect software version 2.0.1	no	15-year	N/A	Societal	Euro	Not reported	Yes	No	Netherlands Organisation for Applied Scientific Research (TNO), Zeist, Netherlands	Not reported
8	HIV policy WDM - US	Brandeau et al.	1991	US	HIV/AIDS	Authors' reporting	Our model can be used to evaluate a broad range of screening and intervention policies, either separately or in combination	1	Yes	Yes	No	Yes	Population with differing risks for infection in the US	CEA	No. of infections and death	Dynamic compartmental model	SIMAN with FORTRAN routines	no	15-year	N/A	Societal	US dollars	Not reported	Yes	No	Department of Industrial Engineering and Engineering Management, Stanford University, US	Not reported
9	HIV WDM - Eswatini	Minnery et al.	2020	Eswatini	HIV/AIDS	Demonstration	N/A	4	Yes	No	Yes	Yes	People at risk of, or with a diagnosis of HIV in Eswatini	CEA	No. of HIV infections and death	Dynamic compartmental model	Python	no	4-year	N/A	Healthcare system	US dollars	Not reported	Yes	Yes	London School of Hygiene and Tropical Medicine, UK	Freely available for download: https://github.com/optimamodel/optima
10	HIV WDM - Ghana	Seidu et al.	2021	Ghana	HIV/AIDS	Demonstration	N/A	4	Yes	No	No	Yes	People at risk of, or with a diagnosis of HIV in Ghana	CEA	No. of non-productive employees and HIV infections	Differential equation model	Not reported	no	50-year	N/A	Societal	Not reported	Not reported	Yes	No	C. K. Tedam University of Technology and Applied Sciences, Navrongo, Ghana	Not reported
11	Hypertension WDM - Finland	Booth et al.	2007	Finland	Hypertension	Demonstration	N/A	3	Yes	No	Yes	Yes	Individuals in Finland without diagnoses of diabetes, coronary heart disease, or cerebrovascular events, aged 40–74	CEA	Life year	State transition model - cohort level	TreeAge	No	40 years	5-year	Healthcare system	Euro	2001	Yes	No	University of Tampere, Tampere, Finlan	Not reported
12	Malaria Transmission Model - Ethiopia	Edossa et al.	2023	Ethiopia	Malaria	Demonstration	N/A	4	Yes	No	No	Yes	People at risk of or with malaria	CEA	No. of infections averted	Ordinary differential equation	MATLAB	No	Not reported	N/A	Not reported	Dollar (details not reported)	Not reported	Yes	No	Department of Mathematics, Wollega University, Nekemte, Ethiopia	Not reported
13	Mental health WDM - LAMIC	Stelmach et al.	2022	36 low-income and middle- income countries (LAMIC)	Anxiety, depression, bipolar disorder, and suicide	Demonstration	N/A	7	Yes	No	No	Yes	Adolescents (ages 10–19) from 36 countries at risk of, or with a diagnosis of anxiety, depression, bipolar disorder, and suicide	CEA	DALY	State transition model - cohort level	R (V.4.1.2)	yes	80-year	1-month	Societal	US dollar	2019	Yes	No	Center for Global NCDs, RTI International, Research Triangle Park, North Carolina, USA	Code and datasets are available at https://github.com/rdstelmach/ AMHIC-global.
14	MI WDM - US	Cretin	1977	US	Myocardial infarction	Demonstration	N/A	3	Yes	Yes	No	Yes	A cohort of 10-years-old males with confirmed or suspected myocardial infarction	CEA	Life year	State transition model - cohort level	Not reported	No	Lifetime	Not reported	Healthcare system	US dollar	1975	Yes	No	Harvard School of Public Health, US	Not reported
15	MORUCOS (stroke WDM - Australia)	Mihalopoulos et al.	2005	Australia	Stroke	Demonstration	N/A	4	Yes	No	No	Yes	Australian population at risk of developing stroke	CUA	DALY	Not clearly reported	Excel 1997; DATA Treeage Version 3.5, 1998; and @RiskVersion 3.2, Palisade Corporation, 1997	Yes	Lifetime	N/A	Societal	Australian dollar	1997	Yes	No	National Stroke Foundation	Not reported
16	Oral cancer WDM - Canada	Cromwell et al.	2019	Canada	Oral cancer	Demonstration	N/A	5	Yes	Yes	No	Yes	Individuals who may or may not develop oral cancer	CUA	QALY	DES	Python Software Foundation, Delaware, USA	Yes	Lifetime	N/A	Healthcare system	Canadian dollar	2013	Yes	No	The University of British Columbia	Not reported
17	Pregnancy WDM - Mexico	Hu et al.	2007	Mexico	Pregnancy-related complications	Demonstration	N/A	4	Yes	No	No	Yes	Sexually-active 15-year-old women at risk of becoming pregnant	CUA	DALY	State transition model - cohort level	Not reported	No	Lifetime	1-year	Societal	US dollar	2001	Yes	No	Harvard School of Public Health, US	Not reported
18	RHD WDM - AU	Coates et al.	2021	African Union (AU)	Rheumatic heart disease (RHD)	Demonstration	N/A	5	Yes	No	No	Yes	People with a history of acute rheumatic fever (ARF) in the last 10 years (or under age 20), people with a history of ARF in the last 10 years (or under age 20) on secondary prophylaxis, mild RHD, severe RHD (with HF), and RHD with valve replacement	CBA	Monetised health gains	State transition model - cohort level	R	yes	10-year	1 year	Healthcare system	US dollars	2019	Yes	No	Harvard Medical School, Boston, USA	Freely available for download: https://github.com/mccoates/rhd_invest_pub
19	Rheumatism WDM - Africa	Watkins et al.	2016	African Nations	Rheumatic Fever and Rheumatic Heart Disease	Demonstration	N/A	3	Yes	No	No	Yes	General population	CUA	DALY	State transition model - cohort level	Excel	Yes	Lifetime	1-year	Healthcare system	US dollar	2010	Yes	no	University of Washington, US	Not reported
20	Schizophrenia WDM - UK	Jin et al.	2020	UK	Schizophrenia	Demonstration	N/A	5	Yes	No	No	Yes	Individuals at risk of psychoses or with a diagnosis of psychosis or schizophrenia	CUA	QALY	DES	SIMUL8 2019 software (Simul8 Corp)	Yes	Lifetime	N/A	Healthcare system	UK pounds	2016-17	Yes	Yes	King's College London	Not reported
21	HIV WDM - US	Long et al.	2010	US	HIV/AIDS	Demonstration	N/A	3	Yes	Yes	No	Yes	High-risk (injection drug users, men who have sex with men) and low-risk individuals aged 15 to 64 in the U.S.	CUA	QALY	Dynamic compartmental model	Matlab R2010a	No	Lifetime	N/A	Societal	US dollar	2009	Yes	No	Yale School of Management, US	Not reported
22	Malaria WDM - sub-Saharan Africa	Goodman et al.	1999	Sub-Saharan Africa	Malaria	Demonstration	N/A	3	Yes	No	No	Yes	A hypothetical population with a life expectancy at birth of 50 years for very-low-income and middle-income countries, and a general pattern life table, with a life expectancy at birth of 65 years for higher-income countries	CUA	DALY	Decision tree	Palisade @RISK software (version 3.5)	Yes	Not reported	N/A	Healthcare system	US dollar	1995	Yes	No	Health Policy Unit, London School of Hygiene and Tropical Medicine, London, UK	Not reported
23	HIV WDM - US	Juusola et al.	2016	US	HIV/AIDS	Demonstration	N/A	3	Yes	No	No	Yes	A population of adults including both HIV-infected and uninfected individuals.	CUA	QALY	Not clearly reported	Not reported	No	20 years	N/A	Healthcare system	US dollar	Not reported	Yes	Yes	Department of Management Science and Engineering, Huang Engineering Center,Stanford University, Stanford, US	Not reported
24	Multimorbidity WDM for older people - UK	Youn et al.	2019	UK	Multimorbidity: heart disease, Alzheimer’s disease, and osteoporosis	Demonstration	N/A	3	Yes	No	No	Yes	General population aged 45 years and older	CUA	QALY	DES	SIMUL8	Yes	Lifetime	N/A	Healthcare system	UK pounds	2012/2013	Yes	No	Manchester Centre for Health Economics, Faculty of Biology, Medicine and Health, the University of Manchester	Not reported
25	WHO Alcohol WDM - Mexico	Salomon et al.	2012	Mexico	Heavy alcohol use	Demonstration	N/A	5	Yes	No	No	Yes	General population	CUA	DALY	Multi-state dynamic life table	WHO POPMOD	No	Lifetime	1-year	Healthcare system	International dollar	2005	Yes	no	Harvard School of Public Health, US	Not reported
26	WHO cervical cancer WDM - Africa and Asia	Ginsberg et al.	2012	Sub-Saharan Africa and South East Asia	Cervical cancer	Demonstration	N/A	3	Yes	Yes	No	Yes	Women at risk of developing cervical cancer	CUA	DALY	Multi-state dynamic life table	Deterministic analysis: WHO POPMOD; PSA: MCLeague	Yes	Lifetime	1-year	Healthcare system	International dollar	2006	Yes	No	WHO, Switzerland	Not reported
27	WHO cervical cancer WDM - all regions	Ginsberg et al.	2009	All 14 WHO regions	Cervical cancer	Demonstration	N/A	3	Yes	Yes	no	Yes	Women at risk of developing cervical cancer	CUA	DALY	Multi-state dynamic life table	WHO POPMOD	No	Lifetime	1-year	Healthcare system	International dollar	2000	Yes	No	WHO, Switzerland	Not reported
28	WHO colorectal cancer WDM - Africa and Asia	Ginsberg et al.	2012	Sub-Saharan Africa and South East Asia	Colorectal cancer	Demonstration	N/A	3	Yes	Yes	No	Yes	Women at risk of developing colorectal cancer	CUA	DALY	Multi-state dynamic life table	Deterministic analysis: WHO POPMOD; PSA: MCLeague	Yes	Lifetime	1-year	Healthcare system	International dollar	2007	Yes	No	WHO, Switzerland	Not reported
29	WHO colorectal cancer WDM - all regions	Ginsberg et al.	2010	All 14 WHO regions	Colorectal cancer	Demonstration	N/A	3	Yes	Yes	No	Yes	Women at risk of developing colerectal cancer	CUA	DALY	Multi-state dynamic life table	WHO POPMOD	No	Lifetime	1-year	Healthcare system	International dollar	2000	Yes	No	WHO, Switzerland	Not reported
30	WHO COPD WDM - Africa and Asia	Stanciole et al.	2012	sub-Saharan Africa and South East Asia	Chronic obstructive pulmonary disease (COPD)	Demonstration	N/A	6	Yes	No	No	Yes	General population	CUA	DALY	Multi-state dynamic life table	WHO POPMOD	Yes	Lifetime	1-year	Healthcare system	International dollar	2005	Yes	no	World Bank, US	Not reported
31	WHO COPD WDM - Mexico	Salomon et al.	2012	Mexico	COPD	Demonstration	N/A	6	Yes	No	No	Yes	General population	CUA	DALY	Multi-state dynamic life table	WHO POPMOD	No	Lifetime	1-year	Healthcare system	International dollar	2005	Yes	no	Harvard School of Public Health, US	Not reported
32	WHO CVD WDM - Africa and Asia	Ortegon et al.	2012	Sub-Saharan Africa and South East Asia	Cardiovascular disease	Demonstration	N/A	3	Yes	No	No	Yes	People at risk of developing cardiovascular disease	CUA	DALY	Multi-state dynamic life table	Deterministic analysis: WHO POPMOD; PSA: MCLeague	Yes	Lifetime	1-year	Healthcare system	International dollar	2005	Yes	No	Universidad del Rosario, Columbia	Not reported
33	WHO CVD WDM - Mexico	Salomon et al.	2012	Mexico	Cardiovascular disease	Demonstration	N/A	3	Yes	No	No	Yes	General population	CUA	DALY	Multi-state dynamic life table	WHO POPMOD	No	Lifetime	1-year	Healthcare system	International dollar	2005	Yes	no	Harvard School of Public Health, US	Not reported
34	WHO Tobacco WDM - Mexico	Salomon et al.	2012	Mexico	Tobacco	Demonstration	N/A	5	Yes	No	No	Yes	General population	CUA	DALY	Multi-state dynamic life table	WHO POPMOD	No	Lifetime	1-year	Healthcare system	International dollar	2005	Yes	no	Harvard School of Public Health, US	Not reported
35	WHO vision and hearing loss WDM - Africa and Asia	Baltussen et al.	2012	sub-Saharan Africa and South East Asia	Vision and hearing loss	Demonstration	N/A	6	Yes	Yes	No	Yes	General population	CUA	DALY	Multi-state dynamic life table	WHO POPMOD	Yes	Lifetime	1 year	Societal	International dollars	2005	Yes	No	Radboud University Nijmegen Medical Center, Netherlands	Not reported
36	Archimedes diabetes WDM - US	Schlessinger and Eddy	2002	US	Cardiovascular and metabolic disease	Authors' reporting	Our objective was to design a very broad, deep, and realistic model that could be used to address a wide range of clinical, administrative, and financial decisions in health care, at the level of detail at which real decisions are made.	0	Yes	No	No	Yes	People who are at risk of, or with diagnosed diabetes	CEA	Multiple, including incidence of diabetes and its complications and CHD events	Ordinary differential equation	Smalltalk (a pure object environment and programming language)	No	Lifetime	N/A	Not reported	US dollar	Not reported	Yes	No	Evidera (commercial)	Not reported
37	CHD policy WDM - US	Weinstein et al.	1987	US	CHD	Authors' reporting	The user of the model may simulate the effects of interventions, either preventive (i.e., risk factor modification) or therapeutic	0	Yes	No	No	Yes	Adults aged 35 in the US, who have or have not developed CHD	CEA	Life year	State transition model - cohort level	Not reported	No	50-year	1 year	Not reported	US dollars	1980	Yes	No	Institute for Health Research, Harvard School of Public Health, Boston, US	Not reported
38	Michigan Diabetes WDM -US	Zhou et al.	2005	US	Type 2 diabetes	Authors' reporting	OBJECTIVE— To develop and validate a comprehensive computer simulation model to assess the impact of screening, prevention, and treatment strategies on type 2 diabetes and its complications, comorbidities, quality of life, and cost	0	Yes	Yes	Yes	Yes	People at risk of, or with a diagnosis of diabetes in the US	CUA	QALY	State transition model - individual level	IEST software	Yes	10-year	1 year	Healthcare system	US dollars	2000	Yes	No	THE UNIVERSITY OF MICHIGAN, US	Freely available for download: http://diabetesresearch.med.umich.edu/Core_MCDTR_Methods_DiseaseModeling.php
39	MICADO Diabetes complications WDM - Netherlands	Van Der Heijden et al.	2015	Netherlands	Retinopathy for patients with type 1 or 2 diabetes	Authors' reporting	The main aim of the MICADO model was to enable evaluations of the long-term costs and effects of interventions so as to reduce micro- or macrovascular diabetes complications (including diabetic foot, nephropathy and retinopathy)	0	Yes	No	No	Yes	Dutch population in 2003, consisting of persons with and without diabetes and its complications	CUA	QALY	Dynamic compartmental model	Mathematica software package version 6.1 (Wolfram Research) for Windows	Yes	20-year	1 year	Not reported	Not reported	Not reported	Yes	No	EMGO+ Institute for Health and Care Research, VU University Medical Centre, Amsterdam, The Netherlands	Not reported
40	Michigan CHD in Diabetes WDM - US	Ye et al.	2015	US	CHD in type 2 diabetes	Authors' reporting	Our new computer simulation model predicted the progression of CHD in patients with T2DM and will be incorporated into the Michigan Model for Diabetes to assess the cost-effectiveness of alternative strategies to prevent and treat type 2 diabetes mellitus	0	Yes	No	No	Yes	Patients with type 2 diabetes in the US, with and without CHD	CUA	QALY	State transition model - individual level	Indirect Estimation and Simulation Tool (IEST) using Python (version 0.85.0.0; February 27, 2012).	No	Lifetime	1 year	Not reported	US dollars	Not reported	Yes	No	Department of Biostatistics, M2515 SPH II, University of Michigan, US	Not reported
41	PREDICT CVD WDM - US	Pandya et al.	2017	US	CVD	Authors' reporting	We have therefore developed a micro-simulation model – the Cardiovascular Disease Policy Model for Risk, Events, Detection, Interventions, Costs, and Trends (CVD PREDICT) – to project the health and cost outcomes, at both the individual and societal levels, of changes in risk factors and/or treatment status for CVD.	0	Yes	Yes	No	Yes	Adult (ages 35–80 years) US general population with and without CVD	CUA	QALY	State transition model - individual level	C++	Yes	10-year	1 year	Not reported	US dollars	2013	Yes	No	Harvard T.H. Chan School of Public Health, US	Not reported
42	PsyMod psychosis WDM - Netherlands	Wijnen et al.	2020	Netherlands	Psychosis	Authors' reporting	This study aims to report on the design of a model to determine the cost-effectiveness of prevention and treatment of early psychosis (PsyMod)	1	Yes	No	No	Yes	Individuals with ultra-high risk of developing psychosis or with first episode psychosis aged 25 years	CUA	QALY	State transition model - cohort level	Not reported	Yes	10-year	2 year	Healthcare system	Euros	2018	Yes	No	Centre of Economic Evaluation (Trimbos Institute), Netherlands Institute of Mental Health and Addiction,Utrecht, Netherlands	Not reported
43	Osteoporosis WDM - Belgium	Hiligsmann et al.	2009	Belgium	Osteoporosis	Authors' reporting	The objective of this study was therefore to develop and validate a new Markov microsimulation model for the assessment of the costeffectiveness of the prevention and treatment in osteoporosis	1	Yes	Yes	No	Yes	People at risk of developing osteoporosis	CUA	QALY	State transition model - individual level	TreeAgePro 2006 Suite, release 0.4	Yes	Lifetime	1 year	Healthcare system	Euros	2006	Yes	No	Department of Public Health, Epidemiology and Health Economics, University of Liège, Belgium	Not reported
44	Alzheimer’s disease WDM - US	Kansal et al.	2018	US	Alzheimer’s disease	Authors' reporting	This model….can be used to study new disease-modifying treatments for early-stage and even prodromal AD.	1	Yes	Yes	No	Yes	Patients with normal cognition or patients with different levels of dementia	CUA	QALY	Individual patient-level model (not specified)	Not reported	No	Lifetime	N/A	Societal	US dollars	Not reported	Yes	No	Modeling and Simulation, Evidera, Bethesda, MD, USA	Not reported
Notes
1	Studies in blue are those studies which report more than one WDM/pathway models.
2	Prevention means prevention of the disease area of interest. It does not cover prevention of subsequent new infections or comorbidity or complications.
3	Screening means screening of the disease area of interest and does not cover screening of comorbidity or complications.

## Sheet: References
	Note: The 44 WDMs were reoprted by 40 studies.
	Author	Year	Title	Journal	Volume	Issue	Pages
1	A. A. W. A. Van Der Heijden; T. L. Feenstra; R. T. Hoogenveen; L. W. Niessen; M. C. de Bruijne; J. M. Dekker; C. A. Baan; G. Nijpels	2015	Policy evaluation in diabetes prevention and treatment using a population-based macro simulation model: The MICADO model	Diabetic Medicine	32	12	1580-1587
2	A. E. Stanciole; M. Ortegón; D. Chisholm; J. A. Lauer	2012	Cost effectiveness of strategies to combat chronic obstructive pulmonary disease and asthma in sub-Saharan Africa and South East Asia: mathematical modelling study	BMJ	344		e608
3	A. Pandya; S. Sy; S. Cho; S. Alam; M. C. Weinstein; T. A. Gaziano	2017	Validation of a Cardiovascular Disease Policy Microsimulation Model Using Both Survival and Receiver Operating Characteristic Curves	Medical decision making : an international journal of the Society for Medical Decision Making	37	7	802-814
4	A. R. Kansal; A. Tafazzoli; K. J. Ishak; S. Krotneva	2018	Alzheimer's disease Archimedes condition-event simulator: Development and validation	Alzheimer's and Dementia: Translational Research and Clinical Interventions	4		76-88
5	B. F. M. Wijnen; F. W. Thielen; S. Konings; T. Feenstra; M. Van Der Gaag; W. Veling; L. De Haan; H. Ising; M. Hiligsmann; S. M. A. A. Evers; F. Smit; J. Lokkerbol	2020	Designing and Testing of a Health-Economic Markov Model for Prevention and Treatment of Early Psychosis	Expert Review of Pharmacoeconomics and Outcomes Research	20	3	269-279
6	B. Seidu; O. D. Makinde; C. S. Bornaa	2021	Mathematical Analysis of an Industrial HIV/AIDS Model that Incorporates Carefree Attitude Towards Sex	Acta biotheoretica	69	3	257-276
7	C. A. Goodman; P. G. Coleman; A. J. Mills	1999	Cost-effectiveness of malaria control in sub-Saharan Africa	Lancet	354	9176	378-385
8	C. Mihalopoulos; D. A. Cadilhac; M. L. Moodie; H. M. Dewey; A. G. Thrift; G. A. Donnan; R. C. Carter	2005	Development and application of Model of Resource Utilization, Costs, and Outcomes for Stroke (MORUCOS): An Australian economic model for stroke	International Journal of Technology Assessment in Health Care	21	4	499-505
9	D. Hu; S. M. Bertozzi; E. Gakidou; S. Sweet; S. J. Goldie	2007	The costs, benefits, and cost-effectiveness of interventions to reduce maternal morbidity and mortality in Mexico	PloS one	2	1	e750
10	D. Watkins; S. J. Lubinga; B. Mayosi; J. B. Babigumira	2016	A Cost-Effectiveness Tool to Guide the Prioritization of Interventions for Rheumatic Fever and Rheumatic Heart Disease Control in African Nations	PLoS Neglected Tropical Diseases	10	8	e0004860
11	Edossa, D. G.; Wedajo, A. G.; Koya, P. R.	2023	Optimal Combinations of Control Strategies and Cost-Effectiveness Analysis of Dynamics of Endemic Malaria Transmission Model	Computational and Mathematical Methods in Medicine	2023		7677951
12	E. F. Long; M. L. Brandeau; D. K. Owens	2010	The cost-effectiveness and population outcomes of expanded HIV screening and antiretroviral treatment in the United States	Ann Intern Med	153	12	778-89
13	G. M. Ginsberg; J. A. Lauer; S. Zelle; S. Baeten; R. Baltussen	2012	Cost effectiveness of strategies to combat breast, cervical, and colorectal cancer in sub-Saharan Africa and South East Asia: mathematical modelling study	BMJ (Clinical research ed.)	344		e614
14	G. M. Ginsberg; S. S. Lim; J. A. Lauer; B. P. Johns; C. R. Sepulveda	2010	Prevention, screening and treatment of colorectal cancer: A global and regional generalized cost effectiveness analysis	Cost Effectiveness and Resource Allocation	8		2
15	G. M. Ginsberg; T. T.-T. Edejer; J. A. Lauer; C. Sepulveda	2009	Screening, prevention and treatment of cervical cancer -- a global and regional generalized cost-effectiveness analysis	Vaccine	27	43	6060-79
16	H. Jin; P. Tappenden; J. H. MacCabe; S. Robinson; S. Byford	2020	Evaluation of the Cost-effectiveness of Services for Schizophrenia in the UK across the Entire Care Pathway in a Single Whole-Disease Model	JAMA Network Open	3	5	205888
17	H. Zhou; D. J. M. Isaman; S. Messinger; M. B. Brown; R. Klein; M. Brandle; W. H. Herman	2005	A computer simulation model of diabetes progression, quality of life, and cost	Diabetes Care	28	12	2856-2863
18	I. Cromwell	2019	Development and application of a whole disease model of oral cancer to inform health technology management
19	J. A. Salomon; N. Carvalho; C. Gutiérrez-Delgado; R. Orozco; A. Mancuso; D. R. Hogan; D. Lee; Y. Murakami; L. Sridharan; M. E. Medina-Mora; E. González-Pier	2012	Intervention strategies to reduce the burden of non-communicable diseases in Mexico: cost effectiveness analysis	BMJ	344		e355
20	J. H. Youn; M. D. Stevenson; P. Thokala; K. Payne; M. Goddard	2019	Modeling the Economic Impact of Interventions for Older Populations with Multimorbidity: A Method of Linking Multiple Single-Disease Models	Medical decision making : an international journal of the Society for Medical Decision Making	39	7	842-856
21	J. L. Juusola; M. L. Brandeau	2016	HIV Treatment and Prevention: A Simple Model to Determine Optimal Investment	Medical decision making : an international journal of the Society for Medical Decision Making	36	3	391-409
22	J. Lokkerbol; B. Wijnen; H. G. Ruhe; J. Spijker; A. Morad; R. Schoevers; M. K. de Boer; P. Cuijpers; F. Smit	2021	Design of a health-economic Markov model to assess cost-effectiveness and budget impact of the prevention and treatment of depressive disorder	Expert review of pharmacoeconomics & outcomes research	21	5	1031-1042
23	J. Stover; L. Bollinger; J. A. Izazola; L. Loures; P. DeLay; P. D. Ghys; g. Fast Track modeling working	2016	What Is Required to End the AIDS Epidemic as a Public Health Threat by 2030? The Cost and Impact of the Fast-Track Approach	PLOS ONE	11	5	e0154893
24	L. Schlessinger; D. M. Eddy	2002	Archimedes: a new model for simulating health care systems—the mathematical formulation	Journal of Biomedical Informatics	35	1	37-50
25	M. C. Weinstein; P. G. Coxson; L. W. Williams; T. M. Pass; W. B. Stason; L. Goldman	1987	Forecasting coronary heart disease incidence, mortality, and cost: the Coronary Heart Disease Policy Model	Am J Public Health	77	11	1417-26
26	M. Hiligsmann; O. Ethgen; O. Bruyere; F. Richy; H.-J. Gathon; J.-Y. Reginster	2009	Development and validation of a Markov microsimulation model for the economic evaluation of treatments in osteoporosis	Value in health : the journal of the International Society for Pharmacoeconomics and Outcomes Research	12	5	687-96
27	M. Hoogendoorn; M. P. M. H. Rutten-Van Molken; R. T. Hoogenveen; M. J. Al; T. L. Feenstra	2011	Developing and applying a stochastic dynamic population model for chronic obstructive pulmonary disease	Value in Health	14	8	1039-1047
28	M. L. Brandeau; H. L. Lee; D. K. Owens; C. H. Sox; R. M. Wachter	1991	A Policy Model of Human Immunodeficiency Virus Screening and Intervention	INFORMS Journal on Applied Analytics	21	3	45778
29	M. M. Coates; K. Sliwa; D. A. Watkins; L. Zuhlke; P. Perel; F. Berteletti; J.-L. Eisele; S. L. Klassen; G. F. Kwan; A. O. Mocumbi; D. Prabhakaran; M. K. Habtemariam; G. Bukhman	2021	An investment case for the prevention and management of rheumatic heart disease in the African Union 2021-30: a modelling study	The Lancet. Global health	9	7	e957-e966
30	M. Minnery; N. Mathabela; Z. Shubber; K. Mabuza; M. Gorgens; N. Cheikh; D. P. Wilson; S. L. Kelly	2020	Opportunities for improved HIV prevention and treatment through budget optimization in Eswatini	PloS one	15	7	e0235664
31	M. Ortegon; S. Lim; D. Chisholm; S. Mendis	2012	Cost effectiveness of strategies to combat cardiovascular disease, diabetes, and tobacco use in sub-Saharan Africa and South East Asia: mathematical modelling study	BMJ (Clinical research ed.)	344		e607
32	N. Booth; A. Jula; P. Aronen; M. Kaila; T. Klaukka; K. Kukkonen-Harjula; A. Reunanen; P. Rissanen; H. Sintonen; M. Makela	2007	Cost-effectiveness analysis of guidelines for antihypertensive care in Finland	BMC Health Services Research	7		172
33	P. Tappenden; J. Chilcott; A. Brennan; H. Squires; R. Glynne-Jones; J. Tappenden	2013	Using whole disease modeling to inform resource allocation decisions: Economic evaluation of a clinical guideline for colorectal cancer using a single model	Value in Health	16	4	542-553
34	R, Davies; C, Normand; J, Raftery; P, Roderick; C, Sanderson.	2003	Policy Analysis for Coronary Heart Disease: a Simulation Model of Interventions, Costs and Outcomes
35	R. Baltussen; A. Smith	2012	Cost effectiveness of strategies to combat vision and hearing loss in sub-Saharan Africa and South East Asia: mathematical modelling study	Bmj	344		e615
36	R. Stelmach; E. L. Kocher; I. Kataria; A. M. Jackson-Morris; S. Saxena; R. Nugent	2022	The global return on investment from preventing and treating adolescent mental disorders and suicide: a modelling study	BMJ global health	7	6
37	S. Basu; E. Bendavid; N. Sood	2015	Health and Economic Implications of National Treatment Coverage for Cardiovascular Disease in India: Cost-Effectiveness Analysis	Circulation: Cardiovascular Quality and Outcomes	8	6	541-551
38	S. Cretin	1977	Cost/benefit analysis of treatment and prevention of myocardial infarction	Health services research	12	2	174-89
39	T. Sluijs; L. Lokkers; S. Ozsezen; G. A. Veldhuis; H. M. Wortelboer	2021	An Innovative Approach for Decision-Making on Designing Lifestyle Programs to Reduce Type 2 Diabetes on Dutch Population Level Using Dynamic Simulations	Frontiers in public health	9		652694
40	W. Ye; M. Brandle; M. B. Brown; W. H. Herman	2015	The Michigan Model for Coronary Heart Disease in Type 2 Diabetes: Development and Validation	Diabetes Technology and Therapeutics	17	10	701-711
