# Supplementary material for: A systematic review of whole disease models for informing healthcare resource allocation decisions
Source: PLoS One. 2023 Sep 14;18(9):e0291366. doi: 10.1371/journal.pone.0291366 (PMC10501624; doi:10.1371/journal.pone.0291366)
Supplement: S4 Table — (XLSX) [file pone.0291366.s005.xlsx]

## Sheet: Result by study
		Yes/partly/no/unclear/NA
				Treatment pathway, health states, cycle length			lifetime	relapse, mortality, side effects, discontinuation		Ongoing risk of relapse				side effects, switching, suicide attempt
S5 Table. Quality assessment result
				2.1. Model structure, type, cycle length		2.2 Time horizen long enough?		2.3. Important health outcomes included? (benefits and harms)		2.4 Baseline data best source?		2.5. Treatment effects best source?		2.6 Important costs included?		2.7. Resource use best source?		2.8 Unit costs best source?		2.9. ICER available?		2.10 sensitivity analysis					2.11 No conflict of interest		Overall assessment
	Short name	Author	Year	Answer	Notes	Answer	Notes	Answer	Notes	Answer	Notes	Answer	Notes	Answer	Notes	Answer	Notes	Answer	Notes	Answer	Notes	Answer	Structural	one/two-way	PSA	Notes	Answer	Notes
1	AIDS WDM - LMIC	Stover et al.	2016	yes		partly	20 years	partly	adverse events not considered, quality of life not quantified	yes		no	some effects were based on expert opinion	partly	cost of complications and adverse events not considered	no	expert opinion	yes		yes		no	no	no	no		no		serious
2	CHD policy WDM - UK	Davies et al.	2002	yes		yes	60 years	partly	adverse events not considered	yes		unclear		partly	cost of complications and adverse events not considered	unclear		yes		yes		no	no	yes	no		yes		serious
3	Colorectal cancer WDM - UK	Tappenden et al.	2013	yes		yes		yes		yes		yes		yes		yes		yes		yes		yes	no	yes	yes		yes		minor
4	COPD WDM - Netherlands	Hoogendoorn et al.	2011	yes		yes		partly	adverse events not considered	yes		partly	trials	partly	cost of complications and adverse events not considered	yes		partly		yes		yes	no	yes	yes		yes		potential
5	CVD WDM - India	Basu et al.	2015	yes		partly	10 years	partly	adverse events not considered	partly	matched to projections	yes		partly	cost of complications and adverse events not considered	unclear		no	used international sources rather than local sources	yes		no	no	no	no		yes		serious
6	DepMod (Depressive disorder WDM - Netherland)	Lokkerbo et al.	2021	yes		partly	5-year	partly	adverse events not considered	yes		yes		partly	cost of adverse events not considered	yes		yes		yes		yes	no	yes	yes		yes		potential
7	Diabetes WDM - Netherland	Sluijs et al.	2021	yes		partly	15-year	partly	adverse events not considered	unclear		unclear		unclear		unclear		unclear		yes		no	no	yes	no		yes		serious
8	HIV policy WDM - US	Brandeau et al.	1991	yes		partly	15-year	partly	adverse events not considered	partly	expert opinion	unclear		partly	cost of adverse events not considered	unclear		unclear		yes		no	no	yes	no		yes		serious
9	HIV WDM - Eswatini	Minnery et al.	2020	yes		partly	4-year	partly	adverse events not considered	unclear		unclear		partly	cost of adverse events not considered	unclear		unclear		yes		no	no	yes	no		yes		serious
10	HIV WDM - Ghana	Seidu et al.	2021	yes		yes		partly	adverse events not considered	unclear		unclear		unclear		unclear		unclear		yes		no	no	yes	no		yes		serious
11	Hypertension WDM - Finland	Booth et al.	2007	partly	cycle length too long (5-year)	yes		partly	adverse events not considered, quality of life not quantified	yes		partly		partly	cost of complications and adverse events not considered	yes		yes		yes		no	no	yes	no		yes		serious
12	Malaria Transmission Model - Ethiopia	Edossa et al.	2023	partly	model approach may not include sufficient detail to simulate disease progression between disease states and their consequences	unclear	not reported	partly	quality of life was not considered	unclear	not reported	unclear	not reported	unclear	not reported	unclear	not reported	unclear	not reported	yes		no	no	no	no		yes		serious
13	Mental health WDM - LAMIC	Stelmach et al.	2022	unclear	Not reported	yes		partly	adverse events not considered	yes		yes		partly	cost of adverse events not considered	yes		yes		yes		yes	no	yes	yes		yes		potential
14	MI WDM - US	Cretin	1977	yes		yes		partly	adverse events not considered, quality of life not quantified	no		no		partly	cost of complications and adverse events not considered	no		no		yes		no	no	no	no		yes		serious
15	MORUCOS (stroke WDM - Australia)	Mihalopoulos et al.	2005	unclear	details about model structure unavailable	yes		partly	adverse events not considered	yes		yes		partly	cost of complications and adverse events not considered	yes		yes		yes		yes	no	yes	yes		yes		potential
16	Oral cancer WDM - Canada	Cromwell et al.	2019	yes		yes		partly	adverse events not considered	yes		yes		partly	cost of complications and adverse events not considered	yes		yes		yes		yes	no	yes	yes		yes		minor
17	Pregnancy WDM - Mexico	Hu et al.	2007	yes		yes		partly	adverse events not considered	no	obtained from another country	yes		partly	cost of adverse events not considered	no	obtained from other countries	yes		yes		no	no	yes	no		yes		serious
18	RHD WDM - AU	Coates et al.	2021	yes		partly	10-year	partly	adverse events not considered	yes		yes		partly	cost of adverse events not considered	yes		yes		yes		yes	no	yes	yes		yes		potential
19	Rheumatism WDM - Africa	Watkins et al.	2016	yes		yes		partly	adverse events not considered	partly	expert opinion	yes		partly	cost of complications and adverse events not considered	partly		unclear		yes		no	no	yes	no		yes		serious
20	Schizophrenia WDM - UK	Jin et al.	2020	yes		yes		yes		yes		yes		yes		yes		yes		yes		yes	yes	yes	yes		yes		minor
21	HIV WDM - US	Long et al.	2010	yes		yes		partly	adverse events not considered	yes		yes		partly	cost of adverse events not considered	partly		yes		yes		no	no	yes	no		yes		serious
22	Malaria WDM - sub-Saharan Africa	Goodman et al.	1999	unclear		unclear	not reported	partly	adverse events not considered	partly	General pattern life table for a hypothetical population	yes		partly	cost of adverse events not considered	partly	Obtained from previously published literature	unclear	not reported	yes		no	no	no	yes		yes		serious
23	HIV WDM - US	Juusola et al.	2016	unclear	model strucutre not reported	partly	20 years	partly	adverse events not considered	unclear	not reported	unclear	not reported	unclear	not reported	unclear	not reported	unclear	not reported	yes		no	no	yes	no		yes		serious
24	Multimorbidity WDM for older people - UK	Youn et al.	2019	yes		yes		partly	adverse events not modelled	yes		partly	Estimated based on previously published HTA	partly	cost of adverse events not considered	partly	Estimated based on previously published HTA	yes		yes		no	no	no	yes		yes		serious
25	WHO Alcohol WDM - Mexico	Salomon et al.	2012	partly	model approach may not include sufficient detail to simulate disease progression between disease states and their consequences	yes		partly	adverse events not modelled	yes		partly	Effect size for taxation were estimated	unclear		partly	some resource use were estiamted based on multinational datasets	yes		yes		no	no	yes	no		yes		serious
26	WHO cervical cancer WDM - Africa and Asia	Ginsberg et al.	2012	partly	model approach may not include sufficient detail to simulate disease progression between disease states and their consequences	yes		partly	adverse events not modelled	yes		yes		partly	cost of adverse events not considered	partly	Estimated based on clinical guidelines	yes		yes		no	no	yes	no		yes		serious
27	WHO cervical cancer WDM - all regions	Ginsberg et al.	2009	partly	model approach may not include sufficient detail to simulate disease progression between disease states and their consequences	yes		partly	adverse events not modelled	unclear		partly	The effect size of screening was estimated based on a model	partly	cost of adverse events not considered	unclear		partly	Some drug cost was obatined from the UK	yes		no	no	yes	no		yes		serious
28	WHO colorectal cancer WDM - Africa and Asia	Ginsberg et al.	2012	partly	model approach may not include sufficient detail to simulate disease progression between disease states and their consequences	yes		partly	adverse events not modelled	yes		yes		partly	cost of adverse events not considered	partly	Estimated based on clinical guidelines	yes		yes		no	no	yes	no		yes		serious
29	WHO colorectal cancer WDM - all regions	Ginsberg et al.	2010	partly	model approach may not include sufficient detail to simulate disease progression between disease states and their consequences	yes		partly	adverse events not modelled	partly	cancer incidence rates were estimated based on expert opinion	partly	Some effect size data were estimated based on a model	partly	cost of adverse events not considered	yes		partly	some drug costs were obtained from other countries	yes		no	no	yes	no		yes		serious
30	WHO COPD WDM - Africa and Asia	Stanciole et al.	2012	partly	model approach may not include sufficient detail to simulate disease progression between disease states and their consequences	yes		partly	adverse events not modelled	partly	RR of COPD mortality was estimated based on assumption	yes		partly	cost of adverse events not considered	yes		partly	Some drug costs were obtained from New Zealand and Australia	yes		no	no	yes	yes	very limited one-way SA	yes		serious
31	WHO COPD WDM - Mexico	Salomon et al.	2012	partly	model approach may not include sufficient detail to simulate disease progression between disease states and their consequences	yes		partly	adverse events not modelled	yes		partly	Some effectiveness data were estiamted based on assumption	partly	cost of lung cancer not included	yes		yes		yes		no	no	yes	no		yes		serious
32	WHO CVD WDM - Africa and Asia	Ortegon et al. (reported one WDM and one pathway model)	2012	partly	model approach may not include sufficient detail to simulate disease progression between disease states and their consequences	yes		partly	adverse events not modelled	unclear		partly	some effectiveness data were obtained from observational studies	partly	cost of adverse events not considered	unclear		unclear		yes		no	no	yes	yes	very limited one-way SA	yes		serious
33	WHO CVD WDM - Mexico	Salomon et al.	2012	partly	model approach may not include sufficient detail to simulate disease progression between disease states and their consequences	yes		partly	adverse events not modelled	partly	Some baseline data were obtained from other countries	yes		unclear		unclear		unclear		yes		no	no	yes	no		yes		serious
34	WHO Tobacco WDM - Mexico	Salomon et al.	2012	partly	model approach may not include sufficient detail to simulate disease progression between disease states and their consequences	yes		partly	adverse events not modelled	partly	some mortality rates were obtained from other countries	partly	The effect size was estimated based on a model	unclear		unclear		unclear		yes		no	no	yes	no		yes		serious
35	WHO vision and hearing loss WDM - Africa and Asia	Baltussen et al.	2012	partly	model approach may not include sufficient detail to simulate disease progression between disease states and their consequences	yes		partly	adverse events not modelled	partly	some baseline data were based on assumptions	partly	Some effectiveness data were estiamted based on expert opinion	partly		partly	some resource use data were obtained from other countries	partly	Some unit costs were obtained from other countries	yes		yes	no	yes	yes		yes		serious
36	Archimedes diabetes WDM - US	Schlessinger and Eddy	2002	yes		yes		partly	adverse events not considered, quality of life not quantified	unclear		unclear		partly	cost of adverse events not considered	unclear		unclear		yes		no	no	no	no		no		serious
37	CHD policy WDM - US	Weinstein et al.	1987	yes		yes		partly	adverse events not considered, quality of life not quantified	yes		partly	not meta-analysis or RCT	partly	cost of adverse events not considered	partly	previous economic evaluations	partly	previous economic evaluations	yes		no	no	no	no		yes		serious
38	Michigan Diabetes WDM -US	Zhou et al.	2005	yes		partly	10-year	partly	adverse events not considered	yes		unclear		partly	cost of adverse events not considered	yes		yes		yes		no	no	no	yes		yes		serious
39	MICADO Diabetes complications WDM - Netherlands	Van Der Heijden et al.	2015	yes		partly	20-year	partly	adverse events not considered	yes		yes		partly	cost of adverse events not considered	unclear		unclear		yes		yes	no	yes	yes		yes		serious
40	Michigan CHD in Diabetes WDM - US	Ye et al.	2015	yes		yes		partly	adverse events not considered	yes		yes		partly	cost of adverse events not considered	unclear		unclear		yes		no	no	no	no		yes		serious
41	PREDICT CVD WDM - US	Pandya et al.	2017	yes		partly	10-year	yes		yes		yes		yes		yes		partly	some were obtained from previous economic evaluation	yes		yes	yes	yes	yes		yes		minor
42	PsyMod psychosis WDM - Netherlands	Wijnen et al.	2020	partly	cycle length too long (2-year), cohort level model for a heterogeneous disorder	partly	10-year	partly	adverse events not modelled	yes		yes		partly	cost of adverse events not considered	yes		yes		yes		no	no	no	yes		yes		serious
43	Osteoporosis WDM - Belgium	Hiligsmann et al.	2009	partly	Model structure is not complex enough to capture patient heterogeneity	yes		yes		yes		no	from previous published model	yes		yes		unclear		yes		yes	yes	yes	yes		yes		serious
44	Alzheimer’s disease WDM - US	Kansal et al.	2018	yes		yes		partly	adverse events not considered	yes		unclear		partly	cost of adverse events not considered	partly	From predictive equations	unclear		yes		no	yes	no	no		no		serious

## Sheet: References
	Note: The 44 WDMs were reoprted by 40 studies.
	Author	Year	Title	Journal	Volume	Issue	Pages
1	A. A. W. A. Van Der Heijden; T. L. Feenstra; R. T. Hoogenveen; L. W. Niessen; M. C. de Bruijne; J. M. Dekker; C. A. Baan; G. Nijpels	2015	Policy evaluation in diabetes prevention and treatment using a population-based macro simulation model: The MICADO model	Diabetic Medicine	32	12	1580-1587
2	A. E. Stanciole; M. Ortegón; D. Chisholm; J. A. Lauer	2012	Cost effectiveness of strategies to combat chronic obstructive pulmonary disease and asthma in sub-Saharan Africa and South East Asia: mathematical modelling study	BMJ	344		e608
3	A. Pandya; S. Sy; S. Cho; S. Alam; M. C. Weinstein; T. A. Gaziano	2017	Validation of a Cardiovascular Disease Policy Microsimulation Model Using Both Survival and Receiver Operating Characteristic Curves	Medical decision making : an international journal of the Society for Medical Decision Making	37	7	802-814
4	A. R. Kansal; A. Tafazzoli; K. J. Ishak; S. Krotneva	2018	Alzheimer's disease Archimedes condition-event simulator: Development and validation	Alzheimer's and Dementia: Translational Research and Clinical Interventions	4		76-88
5	B. F. M. Wijnen; F. W. Thielen; S. Konings; T. Feenstra; M. Van Der Gaag; W. Veling; L. De Haan; H. Ising; M. Hiligsmann; S. M. A. A. Evers; F. Smit; J. Lokkerbol	2020	Designing and Testing of a Health-Economic Markov Model for Prevention and Treatment of Early Psychosis	Expert Review of Pharmacoeconomics and Outcomes Research	20	3	269-279
6	B. Seidu; O. D. Makinde; C. S. Bornaa	2021	Mathematical Analysis of an Industrial HIV/AIDS Model that Incorporates Carefree Attitude Towards Sex	Acta biotheoretica	69	3	257-276
7	C. A. Goodman; P. G. Coleman; A. J. Mills	1999	Cost-effectiveness of malaria control in sub-Saharan Africa	Lancet	354	9176	378-385
8	C. Mihalopoulos; D. A. Cadilhac; M. L. Moodie; H. M. Dewey; A. G. Thrift; G. A. Donnan; R. C. Carter	2005	Development and application of Model of Resource Utilization, Costs, and Outcomes for Stroke (MORUCOS): An Australian economic model for stroke	International Journal of Technology Assessment in Health Care	21	4	499-505
9	D. Hu; S. M. Bertozzi; E. Gakidou; S. Sweet; S. J. Goldie	2007	The costs, benefits, and cost-effectiveness of interventions to reduce maternal morbidity and mortality in Mexico	PloS one	2	1	e750
10	D. Watkins; S. J. Lubinga; B. Mayosi; J. B. Babigumira	2016	A Cost-Effectiveness Tool to Guide the Prioritization of Interventions for Rheumatic Fever and Rheumatic Heart Disease Control in African Nations	PLoS Neglected Tropical Diseases	10	8	e0004860
11	Edossa, D. G.; Wedajo, A. G.; Koya, P. R.	2023	Optimal Combinations of Control Strategies and Cost-Effectiveness Analysis of Dynamics of Endemic Malaria Transmission Model	Computational and Mathematical Methods in Medicine	2023		7677951
12	E. F. Long; M. L. Brandeau; D. K. Owens	2010	The cost-effectiveness and population outcomes of expanded HIV screening and antiretroviral treatment in the United States	Ann Intern Med	153	12	778-89
13	G. M. Ginsberg; J. A. Lauer; S. Zelle; S. Baeten; R. Baltussen	2012	Cost effectiveness of strategies to combat breast, cervical, and colorectal cancer in sub-Saharan Africa and South East Asia: mathematical modelling study	BMJ (Clinical research ed.)	344		e614
14	G. M. Ginsberg; S. S. Lim; J. A. Lauer; B. P. Johns; C. R. Sepulveda	2010	Prevention, screening and treatment of colorectal cancer: A global and regional generalized cost effectiveness analysis	Cost Effectiveness and Resource Allocation	8		2
15	G. M. Ginsberg; T. T.-T. Edejer; J. A. Lauer; C. Sepulveda	2009	Screening, prevention and treatment of cervical cancer -- a global and regional generalized cost-effectiveness analysis	Vaccine	27	43	6060-79
16	H. Jin; P. Tappenden; J. H. MacCabe; S. Robinson; S. Byford	2020	Evaluation of the Cost-effectiveness of Services for Schizophrenia in the UK across the Entire Care Pathway in a Single Whole-Disease Model	JAMA Network Open	3	5	205888
17	H. Zhou; D. J. M. Isaman; S. Messinger; M. B. Brown; R. Klein; M. Brandle; W. H. Herman	2005	A computer simulation model of diabetes progression, quality of life, and cost	Diabetes Care	28	12	2856-2863
18	I. Cromwell	2019	Development and application of a whole disease model of oral cancer to inform health technology management
19	J. A. Salomon; N. Carvalho; C. Gutiérrez-Delgado; R. Orozco; A. Mancuso; D. R. Hogan; D. Lee; Y. Murakami; L. Sridharan; M. E. Medina-Mora; E. González-Pier	2012	Intervention strategies to reduce the burden of non-communicable diseases in Mexico: cost effectiveness analysis	BMJ	344		e355
20	J. H. Youn; M. D. Stevenson; P. Thokala; K. Payne; M. Goddard	2019	Modeling the Economic Impact of Interventions for Older Populations with Multimorbidity: A Method of Linking Multiple Single-Disease Models	Medical decision making : an international journal of the Society for Medical Decision Making	39	7	842-856
21	J. L. Juusola; M. L. Brandeau	2016	HIV Treatment and Prevention: A Simple Model to Determine Optimal Investment	Medical decision making : an international journal of the Society for Medical Decision Making	36	3	391-409
22	J. Lokkerbol; B. Wijnen; H. G. Ruhe; J. Spijker; A. Morad; R. Schoevers; M. K. de Boer; P. Cuijpers; F. Smit	2021	Design of a health-economic Markov model to assess cost-effectiveness and budget impact of the prevention and treatment of depressive disorder	Expert review of pharmacoeconomics & outcomes research	21	5	1031-1042
23	J. Stover; L. Bollinger; J. A. Izazola; L. Loures; P. DeLay; P. D. Ghys; g. Fast Track modeling working	2016	What Is Required to End the AIDS Epidemic as a Public Health Threat by 2030? The Cost and Impact of the Fast-Track Approach	PLOS ONE	11	5	e0154893
24	L. Schlessinger; D. M. Eddy	2002	Archimedes: a new model for simulating health care systems—the mathematical formulation	Journal of Biomedical Informatics	35	1	37-50
25	M. C. Weinstein; P. G. Coxson; L. W. Williams; T. M. Pass; W. B. Stason; L. Goldman	1987	Forecasting coronary heart disease incidence, mortality, and cost: the Coronary Heart Disease Policy Model	Am J Public Health	77	11	1417-26
26	M. Hiligsmann; O. Ethgen; O. Bruyere; F. Richy; H.-J. Gathon; J.-Y. Reginster	2009	Development and validation of a Markov microsimulation model for the economic evaluation of treatments in osteoporosis	Value in health : the journal of the International Society for Pharmacoeconomics and Outcomes Research	12	5	687-96
27	M. Hoogendoorn; M. P. M. H. Rutten-Van Molken; R. T. Hoogenveen; M. J. Al; T. L. Feenstra	2011	Developing and applying a stochastic dynamic population model for chronic obstructive pulmonary disease	Value in Health	14	8	1039-1047
28	M. L. Brandeau; H. L. Lee; D. K. Owens; C. H. Sox; R. M. Wachter	1991	A Policy Model of Human Immunodeficiency Virus Screening and Intervention	INFORMS Journal on Applied Analytics	21	3	45778
29	M. M. Coates; K. Sliwa; D. A. Watkins; L. Zuhlke; P. Perel; F. Berteletti; J.-L. Eisele; S. L. Klassen; G. F. Kwan; A. O. Mocumbi; D. Prabhakaran; M. K. Habtemariam; G. Bukhman	2021	An investment case for the prevention and management of rheumatic heart disease in the African Union 2021-30: a modelling study	The Lancet. Global health	9	7	e957-e966
30	M. Minnery; N. Mathabela; Z. Shubber; K. Mabuza; M. Gorgens; N. Cheikh; D. P. Wilson; S. L. Kelly	2020	Opportunities for improved HIV prevention and treatment through budget optimization in Eswatini	PloS one	15	7	e0235664
31	M. Ortegon; S. Lim; D. Chisholm; S. Mendis	2012	Cost effectiveness of strategies to combat cardiovascular disease, diabetes, and tobacco use in sub-Saharan Africa and South East Asia: mathematical modelling study	BMJ (Clinical research ed.)	344		e607
32	N. Booth; A. Jula; P. Aronen; M. Kaila; T. Klaukka; K. Kukkonen-Harjula; A. Reunanen; P. Rissanen; H. Sintonen; M. Makela	2007	Cost-effectiveness analysis of guidelines for antihypertensive care in Finland	BMC Health Services Research	7		172
33	P. Tappenden; J. Chilcott; A. Brennan; H. Squires; R. Glynne-Jones; J. Tappenden	2013	Using whole disease modeling to inform resource allocation decisions: Economic evaluation of a clinical guideline for colorectal cancer using a single model	Value in Health	16	4	542-553
34	R, Davies; C, Normand; J, Raftery; P, Roderick; C, Sanderson.	2003	Policy Analysis for Coronary Heart Disease: a Simulation Model of Interventions, Costs and Outcomes
35	R. Baltussen; A. Smith	2012	Cost effectiveness of strategies to combat vision and hearing loss in sub-Saharan Africa and South East Asia: mathematical modelling study	Bmj	344		e615
36	R. Stelmach; E. L. Kocher; I. Kataria; A. M. Jackson-Morris; S. Saxena; R. Nugent	2022	The global return on investment from preventing and treating adolescent mental disorders and suicide: a modelling study	BMJ global health	7	6
37	S. Basu; E. Bendavid; N. Sood	2015	Health and Economic Implications of National Treatment Coverage for Cardiovascular Disease in India: Cost-Effectiveness Analysis	Circulation: Cardiovascular Quality and Outcomes	8	6	541-551
38	S. Cretin	1977	Cost/benefit analysis of treatment and prevention of myocardial infarction	Health services research	12	2	174-89
39	T. Sluijs; L. Lokkers; S. Ozsezen; G. A. Veldhuis; H. M. Wortelboer	2021	An Innovative Approach for Decision-Making on Designing Lifestyle Programs to Reduce Type 2 Diabetes on Dutch Population Level Using Dynamic Simulations	Frontiers in public health	9		652694
40	W. Ye; M. Brandle; M. B. Brown; W. H. Herman	2015	The Michigan Model for Coronary Heart Disease in Type 2 Diabetes: Development and Validation	Diabetes Technology and Therapeutics	17	10	701-711
